# Supplementary material for: Propargylaminyl 3α-hy­droxy-11-oxo-18β-olean-12-en-29-oate
Source: Acta Crystallogr Sect E Struct Rep Online. 2011 Oct 29;67(Pt 11):o3052–3. doi: 10.1107/S1600536811043534 (PMC3247445; doi:10.1107/S1600536811043534)
Supplement: Supplementary file 1 [file e-67-o3052-sup1.cif]

##############################################################################
#                                                                            #
# This CIF contains the data in a paper accepted for publication in          #
# Acta Crystallographica Section E. It conforms to the requirements of       #
# Notes for Authors for Acta Crystallographica Section E, and has been       #
# peer reviewed under the auspices of the IUCr Commission on Journals.       #
#                                                                            #
# Full details of the Crystallographic Information File format               #
# are given in the paper "The Crystallographic Information File (CIF):       #
# a New Standard Archive File for Crystallography" by S. R. Hall, F. H.      #
# Allen and I. D. Brown [Acta Cryst. (1991), A47, 655-685].                  #
#                                                                            #
# The current version of the core CIF dictionary is obtainable from          #
# ftp://ftp.iucr.org/pub/cif_core.dic.                                       #
#                                                                            #
# Software is freely available for graphical display of the structure(s)     #
# in this CIF. For information consult the CIF software page                 #
# http://www.iucr.org/resources/cif/software.                                #
#                                                                            #
# This file may be used for bona fide research purposes within the           #
# scientific community so long as proper attribution is given to the journal # 
# article from which it was obtained.                                        #
#                                                                            #
##############################################################################
data_global
_audit_creation_method     SHELXL-97
_journal_date_recd_electronic     2011-08-25
_journal_date_accepted     2011-10-20
_journal_name_full     'Acta Crystallographica, Section E'
_journal_year     2011
_journal_volume     67
_journal_issue     11
_journal_page_first     o3052
_journal_page_last     o3053
_journal_paper_category     QO
_journal_coeditor_code     JJ2102
_publ_contact_author_name     'Mereiter, Kurt'
_publ_contact_author_address
;
Institute of Chemical Technologies and Analytics
Vienna University of Technology
Getreidemarkt 9/164SC
A-1060 Vienna
Austria
;
_publ_contact_author_email     'kurt.mereiter@tuwien.ac.at'
_publ_contact_author_fax     '43 1 58801 17199'
_publ_contact_author_phone     '43 1 58801 17111'
_publ_section_title
;
Propargylaminyl 3\a-hydroxy-11-oxo-18\b-olean-12-en-29-oate
;
loop_
    _publ_author_name
    _publ_author_footnote
    _publ_author_address
    'Czollner, Laszlo' .
;
Institute of Applied Synthetic Chemistry
Vienna University of Technology
Getreidemarkt 9/163
A-1060 Vienna
Austria
;
    'Jordis, Ulrich' .
;
Institute of Applied Synthetic Chemistry
Vienna University of Technology
Getreidemarkt 9/163
A-1060 Vienna
Austria
;
    'Mereiter, Kurt' .
;
Institute of Chemical Technologies and Analytics
Vienna University of Technology
Getreidemarkt 9/164SC
A-1060 Vienna
Austria
;
data_I
_audit_creation_method     SHELXL-97
_chemical_name_systematic
;
Propargylaminyl 3\a-hydroxy-11-oxo-18\b-olean-12-en-29-oate
;
_chemical_name_common     '1361 LCz-1081-1-1 18beta-GA-propargylamide'
_chemical_formula_moiety     'C33 H49 N O3'
_chemical_formula_sum     'C33 H49 N O3'
_chemical_formula_iupac     'C33 H49 N O3'
_chemical_formula_weight     507.73
_chemical_melting_point     ?
_symmetry_cell_setting     orthorhombic
_symmetry_space_group_name_H-M     'P 21 21 21'
_symmetry_space_group_name_Hall     'P 2ac 2ab'
loop_
    _symmetry_equiv_pos_as_xyz
    'x, y, z'
    '-x+1/2, -y, z+1/2'
    '-x, y+1/2, -z+1/2'
    'x+1/2, -y+1/2, -z'
_cell_length_a     6.7534(8)
_cell_length_b     13.4879(16)
_cell_length_c     31.132(4)
_cell_angle_alpha     90.00
_cell_angle_beta     90.00
_cell_angle_gamma     90.00
_cell_volume     2835.8(6)
_cell_formula_units_Z     4
_cell_measurement_reflns_used     9975
_cell_measurement_theta_min     2.48
_cell_measurement_theta_max     31.00
_cell_measurement_temperature     100(2)
_exptl_crystal_description     block
_exptl_crystal_colour     colourless
_exptl_crystal_size_max     0.56
_exptl_crystal_size_mid     0.43
_exptl_crystal_size_min     0.38
_exptl_crystal_density_diffrn     1.189
_exptl_crystal_density_meas     ?
_exptl_crystal_density_method     'not measured'
_exptl_crystal_F_000     1112
_exptl_absorpt_coefficient_mu     0.074
_exptl_absorpt_correction_type     multi-scan
_exptl_absorpt_process_details     '(SADABS; Bruker, 2008)'
_exptl_absorpt_correction_T_min     0.87
_exptl_absorpt_correction_T_max     0.97
_exptl_special_details
;
;
_diffrn_ambient_temperature     100(2)
_diffrn_radiation_type     MoK\a
_diffrn_radiation_wavelength     0.71073
_diffrn_radiation_source     'fine-focus sealed tube'
_diffrn_radiation_monochromator     graphite
_diffrn_measurement_device_type     'Bruker Kappa APEXII CCD'
_diffrn_measurement_method     '\f and \w scans'
_diffrn_reflns_number     41876
_diffrn_reflns_av_R_equivalents     0.0262
_diffrn_reflns_av_sigmaI/netI     0.0136
_diffrn_reflns_theta_min     3.02
_diffrn_reflns_theta_max     30.00
_diffrn_reflns_theta_full     30.00
_diffrn_measured_fraction_theta_max     0.995
_diffrn_measured_fraction_theta_full     0.995
_diffrn_reflns_limit_h_min     -9
_diffrn_reflns_limit_h_max     9
_diffrn_reflns_limit_k_min     -18
_diffrn_reflns_limit_k_max     18
_diffrn_reflns_limit_l_min     -43
_diffrn_reflns_limit_l_max     43
_diffrn_standards_decay_%     0
_refine_special_details
;
Refinement of <i>F</i>^2^ against ALL reflections. The weighted <i>R</i>-factor
<i>wR</i> and goodness of fit <i>S</i> are based on <i>F</i>^2^, conventional
<i>R</i>-factors <i>R</i> are based on <i>F</i>, with <i>F</i> set to zero for
negative <i>F</i>^2^. The threshold expression of <i>F</i>^2^ >
\s(<i>F</i>^2^) is used only for calculating <i>R</i>-factors(gt) <i>etc</i>.
and is not relevant to the choice of reflections for refinement.
<i>R</i>-factors based on <i>F</i>^2^ are statistically about twice as large
as those based on <i>F</i>, and <i>R</i>- factors based on ALL data will be
even larger.
;
_reflns_number_total     4658
_reflns_number_gt     4531
_reflns_threshold_expression     I>2\s(I)
_refine_ls_structure_factor_coef     Fsqd
_refine_ls_matrix_type     full
_refine_ls_R_factor_all     0.0340
_refine_ls_R_factor_gt     0.0331
_refine_ls_wR_factor_gt     0.0884
_refine_ls_wR_factor_ref     0.0893
_refine_ls_goodness_of_fit_ref     1.079
_refine_ls_restrained_S_all     1.079
_refine_ls_number_reflns     4658
_refine_ls_number_parameters     349
_refine_ls_number_restraints     0
_refine_ls_hydrogen_treatment     mixed
_refine_ls_weighting_scheme     calc
_refine_ls_weighting_details
         'calc w=1/[\s^2^(Fo^2^)+(0.0593P)^2^+0.4050P] where P=(Fo^2^+2Fc^2^)/3'
_atom_sites_solution_hydrogens     difmap
_atom_sites_solution_primary     direct
_atom_sites_solution_secondary     difmap
_refine_ls_shift/su_max     0.000
_refine_ls_shift/su_mean     0.000
_refine_diff_density_max     0.357
_refine_diff_density_min     -0.214
_refine_ls_extinction_method     none
_refine_ls_extinction_coef     ?
_refine_ls_abs_structure_details     ?
_refine_ls_abs_structure_Flack     ?
loop_
    _atom_type_symbol
    _atom_type_description
    _atom_type_scat_dispersion_real
    _atom_type_scat_dispersion_imag
    _atom_type_scat_source
    'C' 'C' 0.0033 0.0016
                         'International Tables Vol C Tables 4.2.6.8 and 6.1.1.4'
    'H' 'H' 0.0000 0.0000
                         'International Tables Vol C Tables 4.2.6.8 and 6.1.1.4'
    'N' 'N' 0.0061 0.0033
                         'International Tables Vol C Tables 4.2.6.8 and 6.1.1.4'
    'O' 'O' 0.0106 0.0060
                         'International Tables Vol C Tables 4.2.6.8 and 6.1.1.4'
_computing_data_collection     'APEX2 (Bruker, 2008)'
_computing_cell_refinement     'SAINT (Bruker, 2008)'
_computing_data_reduction     'SAINT, SADABS and XPREP (Bruker, 2008)'
_computing_structure_solution     'SHELXS97 (Sheldrick, 2008)'
_computing_structure_refinement     'SHELXL97 (Sheldrick, 2008)'
_computing_molecular_graphics
;
Mercury (Macrae <i>et al.</i>, 2006)
;
_computing_publication_material
;
PLATON (Spek, 2009) and publCIF (Westrip, 2010)
;
loop_
    _atom_site_type_symbol
    _atom_site_label
    _atom_site_fract_x
    _atom_site_fract_y
    _atom_site_fract_z
    _atom_site_U_iso_or_equiv
    _atom_site_adp_type
    _atom_site_calc_flag
    _atom_site_refinement_flags
    _atom_site_occupancy
    _atom_site_symmetry_multiplicity
    _atom_site_disorder_assembly
    _atom_site_disorder_group
    O O1 0.33309(16) 0.31149(7) -0.07972(3) 0.02015(19) Uani d . 1 1 . .
    H H1O 0.442(4) 0.2913(16) -0.0864(7) 0.037(6) Uiso d . 1 1 . .
    O O2 0.69829(15) 0.41262(7) 0.11669(3) 0.02086(19) Uani d . 1 1 . .
    O O3 0.54563(16) 0.58041(7) 0.29778(3) 0.0230(2) Uani d . 1 1 . .
    N N1 0.44107(17) 0.70328(9) 0.34128(3) 0.0200(2) Uani d . 1 1 . .
    H H1N 0.359(4) 0.7444(15) 0.3467(6) 0.036(5) Uiso d . 1 1 . .
    C C1 0.48914(18) 0.36216(8) 0.03539(3) 0.0145(2) Uani d . 1 1 . .
    H H1A 0.5902 0.3298 0.0537 0.017 Uiso calc R 1 1 . .
    H H1B 0.3582 0.3510 0.0489 0.017 Uiso calc R 1 1 . .
    C C2 0.49087(19) 0.31341(8) -0.00911(4) 0.0151(2) Uani d . 1 1 . .
    H H2A 0.6258 0.3179 -0.0214 0.018 Uiso calc R 1 1 . .
    H H2B 0.4570 0.2423 -0.0062 0.018 Uiso calc R 1 1 . .
    C C3 0.34512(18) 0.36236(8) -0.03949(4) 0.0145(2) Uani d . 1 1 . .
    H H3 0.2116 0.3569 -0.0258 0.017 Uiso calc R 1 1 . .
    C C4 0.38603(19) 0.47405(8) -0.04565(4) 0.0146(2) Uani d . 1 1 . .
    C C5 0.38760(18) 0.52135(8) 0.00015(3) 0.0134(2) Uani d . 1 1 . .
    H H5 0.2524 0.5076 0.0118 0.016 Uiso calc R 1 1 . .
    C C6 0.4025(2) 0.63474(9) -0.00030(4) 0.0185(2) Uani d . 1 1 . .
    H H6A 0.5416 0.6548 -0.0053 0.022 Uiso calc R 1 1 . .
    H H6B 0.3206 0.6617 -0.0239 0.022 Uiso calc R 1 1 . .
    C C7 0.3310(2) 0.67657(9) 0.04257(4) 0.0189(2) Uani d . 1 1 . .
    H H7A 0.1891 0.6601 0.0463 0.023 Uiso calc R 1 1 . .
    H H7B 0.3428 0.7497 0.0419 0.023 Uiso calc R 1 1 . .
    C C8 0.44738(18) 0.63652(8) 0.08139(3) 0.0136(2) Uani d . 1 1 . .
    C C9 0.47071(17) 0.52100(8) 0.07863(3) 0.01207(19) Uani d . 1 1 . .
    H H9 0.3343 0.4950 0.0840 0.014 Uiso calc R 1 1 . .
    C C10 0.53109(17) 0.47525(8) 0.03395(3) 0.01207(19) Uani d . 1 1 . .
    C C11 0.59034(18) 0.48589(8) 0.11744(3) 0.0141(2) Uani d . 1 1 . .
    C C12 0.57055(18) 0.54248(8) 0.15768(4) 0.0150(2) Uani d . 1 1 . .
    H H12 0.6418 0.5195 0.1820 0.018 Uiso calc R 1 1 . .
    C C13 0.45862(17) 0.62445(8) 0.16244(3) 0.0131(2) Uani d . 1 1 . .
    C C14 0.33519(18) 0.66155(8) 0.12473(4) 0.0138(2) Uani d . 1 1 . .
    C C15 0.2914(2) 0.77451(9) 0.12719(4) 0.0201(2) Uani d . 1 1 . .
    H H15A 0.4054 0.8110 0.1150 0.024 Uiso calc R 1 1 . .
    H H15B 0.1743 0.7892 0.1091 0.024 Uiso calc R 1 1 . .
    C C16 0.2526(2) 0.81288(9) 0.17273(4) 0.0206(2) Uani d . 1 1 . .
    H H16A 0.1269 0.7843 0.1834 0.025 Uiso calc R 1 1 . .
    H H16B 0.2370 0.8858 0.1718 0.025 Uiso calc R 1 1 . .
    C C17 0.4198(2) 0.78659(9) 0.20414(4) 0.0167(2) Uani d . 1 1 . .
    C C18 0.44227(18) 0.67238(8) 0.20660(3) 0.0139(2) Uani d . 1 1 . .
    H H18 0.5696 0.6588 0.2219 0.017 Uiso calc R 1 1 . .
    C C19 0.27685(19) 0.62085(9) 0.23255(4) 0.0164(2) Uani d . 1 1 . .
    H H19A 0.1517 0.6249 0.2161 0.020 Uiso calc R 1 1 . .
    H H19B 0.3107 0.5498 0.2357 0.020 Uiso calc R 1 1 . .
    C C20 0.24291(18) 0.66535(9) 0.27734(4) 0.0163(2) Uani d . 1 1 . .
    C C21 0.2018(2) 0.77698(10) 0.27197(4) 0.0203(2) Uani d . 1 1 . .
    H H21A 0.0784 0.7862 0.2553 0.024 Uiso calc R 1 1 . .
    H H21B 0.1822 0.8074 0.3006 0.024 Uiso calc R 1 1 . .
    C C22 0.3723(2) 0.82909(9) 0.24901(4) 0.0198(2) Uani d . 1 1 . .
    H H22A 0.4924 0.8242 0.2671 0.024 Uiso calc R 1 1 . .
    H H22B 0.3393 0.9003 0.2460 0.024 Uiso calc R 1 1 . .
    C C23 0.2125(2) 0.51640(10) -0.07188(4) 0.0226(3) Uani d . 1 1 . .
    H H23A 0.1912 0.4754 -0.0974 0.034 Uiso calc R 1 1 . .
    H H23B 0.2435 0.5844 -0.0807 0.034 Uiso calc R 1 1 . .
    H H23C 0.0923 0.5164 -0.0542 0.034 Uiso calc R 1 1 . .
    C C24 0.5763(2) 0.49108(10) -0.07175(4) 0.0205(2) Uani d . 1 1 . .
    H H24A 0.5542 0.4710 -0.1016 0.031 Uiso calc R 1 1 . .
    H H24B 0.6841 0.4516 -0.0595 0.031 Uiso calc R 1 1 . .
    H H24C 0.6117 0.5615 -0.0708 0.031 Uiso calc R 1 1 . .
    C C25 0.75367(19) 0.49072(9) 0.02375(4) 0.0169(2) Uani d . 1 1 . .
    H H25A 0.8296 0.4909 0.0506 0.025 Uiso calc R 1 1 . .
    H H25B 0.7716 0.5542 0.0090 0.025 Uiso calc R 1 1 . .
    H H25C 0.8005 0.4368 0.0053 0.025 Uiso calc R 1 1 . .
    C C26 0.6530(2) 0.68636(9) 0.08061(4) 0.0188(2) Uani d . 1 1 . .
    H H26A 0.7187 0.6717 0.0533 0.028 Uiso calc R 1 1 . .
    H H26B 0.7334 0.6608 0.1044 0.028 Uiso calc R 1 1 . .
    H H26C 0.6375 0.7582 0.0837 0.028 Uiso calc R 1 1 . .
    C C27 0.13253(18) 0.60715(10) 0.12792(4) 0.0190(2) Uani d . 1 1 . .
    H H27A 0.0469 0.6422 0.1483 0.028 Uiso calc R 1 1 . .
    H H27B 0.1538 0.5391 0.1379 0.028 Uiso calc R 1 1 . .
    H H27C 0.0693 0.6060 0.0996 0.028 Uiso calc R 1 1 . .
    C C28 0.6161(2) 0.83234(10) 0.18927(4) 0.0232(3) Uani d . 1 1 . .
    H H28A 0.6539 0.8038 0.1615 0.035 Uiso calc R 1 1 . .
    H H28B 0.7194 0.8182 0.2105 0.035 Uiso calc R 1 1 . .
    H H28C 0.6005 0.9042 0.1863 0.035 Uiso calc R 1 1 . .
    C C29 0.42524(18) 0.64604(9) 0.30565(4) 0.0158(2) Uani d . 1 1 . .
    C C30 0.0673(2) 0.61229(11) 0.29881(4) 0.0229(3) Uani d . 1 1 . .
    H H30A -0.0528 0.6233 0.2818 0.034 Uiso calc R 1 1 . .
    H H30B 0.0480 0.6388 0.3278 0.034 Uiso calc R 1 1 . .
    H H30C 0.0948 0.5411 0.3005 0.034 Uiso calc R 1 1 . .
    C C31 0.5958(2) 0.68737(9) 0.37267(4) 0.0198(2) Uani d . 1 1 . .
    H H31A 0.6567 0.6216 0.3676 0.024 Uiso calc R 1 1 . .
    H H31B 0.5365 0.6868 0.4017 0.024 Uiso calc R 1 1 . .
    C C32 0.7511(2) 0.76365(9) 0.37105(4) 0.0189(2) Uani d . 1 1 . .
    C C33 0.8791(2) 0.82502(10) 0.37026(4) 0.0225(2) Uani d . 1 1 . .
    H H33 0.9807 0.8737 0.3696 0.027 Uiso calc R 1 1 . .
loop_
    _atom_site_aniso_label
    _atom_site_aniso_U_11
    _atom_site_aniso_U_22
    _atom_site_aniso_U_33
    _atom_site_aniso_U_12
    _atom_site_aniso_U_13
    _atom_site_aniso_U_23
    O1 0.0240(5) 0.0186(4) 0.0179(4) 0.0004(4) -0.0040(3) -0.0042(3)
    O2 0.0255(5) 0.0196(4) 0.0175(4) 0.0108(4) -0.0036(4) -0.0009(3)
    O3 0.0276(5) 0.0207(4) 0.0207(4) 0.0077(4) -0.0027(4) -0.0045(3)
    N1 0.0178(5) 0.0238(5) 0.0186(4) 0.0035(4) -0.0015(4) -0.0069(4)
    C1 0.0187(5) 0.0115(4) 0.0132(4) 0.0004(4) 0.0004(4) 0.0013(4)
    C2 0.0184(5) 0.0123(4) 0.0147(5) 0.0009(4) -0.0007(4) 0.0011(4)
    C3 0.0163(5) 0.0132(4) 0.0139(4) -0.0009(4) -0.0012(4) -0.0006(4)
    C4 0.0186(5) 0.0127(4) 0.0125(4) -0.0004(4) -0.0012(4) 0.0009(4)
    C5 0.0166(5) 0.0116(4) 0.0120(4) 0.0009(4) -0.0014(4) 0.0013(4)
    C6 0.0302(6) 0.0117(4) 0.0137(4) 0.0015(5) -0.0027(5) 0.0021(4)
    C7 0.0284(6) 0.0135(5) 0.0148(5) 0.0057(5) -0.0044(5) 0.0005(4)
    C8 0.0173(5) 0.0105(4) 0.0131(4) 0.0012(4) -0.0013(4) 0.0010(4)
    C9 0.0130(4) 0.0118(4) 0.0114(4) 0.0018(4) -0.0004(4) 0.0004(4)
    C10 0.0122(4) 0.0118(4) 0.0122(4) 0.0009(4) 0.0001(4) 0.0008(4)
    C11 0.0158(5) 0.0135(4) 0.0132(4) 0.0015(4) -0.0008(4) 0.0009(4)
    C12 0.0170(5) 0.0155(5) 0.0126(4) 0.0037(4) -0.0016(4) 0.0005(4)
    C13 0.0130(5) 0.0128(4) 0.0133(4) -0.0001(4) -0.0003(4) 0.0005(4)
    C14 0.0148(5) 0.0125(4) 0.0142(4) 0.0024(4) -0.0018(4) -0.0007(4)
    C15 0.0289(6) 0.0142(5) 0.0172(5) 0.0071(5) -0.0030(5) -0.0007(4)
    C16 0.0280(6) 0.0150(5) 0.0188(5) 0.0068(5) -0.0025(5) -0.0022(4)
    C17 0.0207(5) 0.0133(5) 0.0162(5) 0.0005(4) -0.0008(4) -0.0023(4)
    C18 0.0154(5) 0.0126(4) 0.0135(4) 0.0004(4) -0.0005(4) -0.0013(4)
    C19 0.0169(5) 0.0178(5) 0.0147(4) -0.0019(4) 0.0013(4) -0.0036(4)
    C20 0.0148(5) 0.0189(5) 0.0153(4) -0.0005(4) 0.0012(4) -0.0038(4)
    C21 0.0213(6) 0.0209(6) 0.0186(5) 0.0059(5) 0.0008(5) -0.0053(4)
    C22 0.0273(6) 0.0148(5) 0.0174(5) 0.0007(5) -0.0004(5) -0.0036(4)
    C23 0.0303(7) 0.0190(5) 0.0183(5) 0.0053(5) -0.0091(5) 0.0003(4)
    C24 0.0279(6) 0.0184(5) 0.0152(5) -0.0057(5) 0.0041(5) 0.0009(4)
    C25 0.0135(5) 0.0195(5) 0.0177(5) -0.0019(4) 0.0014(4) -0.0015(4)
    C26 0.0223(6) 0.0161(5) 0.0179(5) -0.0051(5) 0.0020(4) 0.0000(4)
    C27 0.0132(5) 0.0236(5) 0.0200(5) 0.0022(4) -0.0012(4) -0.0044(4)
    C28 0.0292(7) 0.0172(5) 0.0231(6) -0.0062(5) 0.0022(5) -0.0015(5)
    C29 0.0166(5) 0.0157(5) 0.0150(5) -0.0029(4) 0.0024(4) -0.0007(4)
    C30 0.0176(5) 0.0302(6) 0.0210(5) -0.0046(5) 0.0048(4) -0.0044(5)
    C31 0.0201(6) 0.0225(6) 0.0168(5) -0.0013(5) -0.0017(5) -0.0021(4)
    C32 0.0186(5) 0.0210(5) 0.0171(5) 0.0027(5) 0.0013(4) -0.0032(4)
    C33 0.0189(6) 0.0220(5) 0.0266(6) 0.0021(5) 0.0025(5) -0.0028(5)
_geom_special_details
;
All e.s.d.'s are estimated using the full covariance matrix. The cell e.s.d.'s
are taken into account individually in the estimation of e.s.d.'s in
distances, angles and torsion angles; correlations between e.s.d.'s in cell
parameters are only used when they are defined by crystal symmetry.
;
loop_
    _geom_bond_atom_site_label_1
    _geom_bond_atom_site_label_2
    _geom_bond_site_symmetry_2
    _geom_bond_distance
    _geom_bond_publ_flag
    O1 C3 . 1.4303(14) ?
    O1 H1O . 0.81(2) ?
    O2 C11 . 1.2284(14) ?
    O3 C29 . 1.2266(15) ?
    N1 C29 . 1.3557(15) ?
    N1 C31 . 1.4468(17) ?
    N1 H1N . 0.80(2) ?
    C1 C2 . 1.5335(15) ?
    C1 C10 . 1.5521(15) ?
    C1 H1A . 0.9900 ?
    C1 H1B . 0.9900 ?
    C2 C3 . 1.5165(16) ?
    C2 H2A . 0.9900 ?
    C2 H2B . 0.9900 ?
    C3 C4 . 1.5434(15) ?
    C3 H3 . 1.0000 ?
    C4 C24 . 1.5373(17) ?
    C4 C23 . 1.5383(18) ?
    C4 C5 . 1.5622(15) ?
    C5 C6 . 1.5328(15) ?
    C5 C10 . 1.5597(15) ?
    C5 H5 . 1.0000 ?
    C6 C7 . 1.5276(16) ?
    C6 H6A . 0.9900 ?
    C6 H6B . 0.9900 ?
    C7 C8 . 1.5397(16) ?
    C7 H7A . 0.9900 ?
    C7 H7B . 0.9900 ?
    C8 C26 . 1.5429(17) ?
    C8 C9 . 1.5685(15) ?
    C8 C14 . 1.5837(16) ?
    C9 C11 . 1.5286(15) ?
    C9 C10 . 1.5754(15) ?
    C9 H9 . 1.0000 ?
    C10 C25 . 1.5505(17) ?
    C11 C12 . 1.4731(15) ?
    C12 C13 . 1.3475(15) ?
    C12 H12 . 0.9500 ?
    C13 C18 . 1.5232(15) ?
    C13 C14 . 1.5243(15) ?
    C14 C15 . 1.5539(16) ?
    C14 C27 . 1.5561(17) ?
    C15 C16 . 1.5318(17) ?
    C15 H15A . 0.9900 ?
    C15 H15B . 0.9900 ?
    C16 C17 . 1.5354(18) ?
    C16 H16A . 0.9900 ?
    C16 H16B . 0.9900 ?
    C17 C28 . 1.5339(19) ?
    C17 C22 . 1.5438(16) ?
    C17 C18 . 1.5498(16) ?
    C18 C19 . 1.5439(17) ?
    C18 H18 . 1.0000 ?
    C19 C20 . 1.5352(16) ?
    C19 H19A . 0.9900 ?
    C19 H19B . 0.9900 ?
    C20 C29 . 1.5366(17) ?
    C20 C30 . 1.5381(18) ?
    C20 C21 . 1.5403(18) ?
    C21 C22 . 1.5269(19) ?
    C21 H21A . 0.9900 ?
    C21 H21B . 0.9900 ?
    C22 H22A . 0.9900 ?
    C22 H22B . 0.9900 ?
    C23 H23A . 0.9800 ?
    C23 H23B . 0.9800 ?
    C23 H23C . 0.9800 ?
    C24 H24A . 0.9800 ?
    C24 H24B . 0.9800 ?
    C24 H24C . 0.9800 ?
    C25 H25A . 0.9800 ?
    C25 H25B . 0.9800 ?
    C25 H25C . 0.9800 ?
    C26 H26A . 0.9800 ?
    C26 H26B . 0.9800 ?
    C26 H26C . 0.9800 ?
    C27 H27A . 0.9800 ?
    C27 H27B . 0.9800 ?
    C27 H27C . 0.9800 ?
    C28 H28A . 0.9800 ?
    C28 H28B . 0.9800 ?
    C28 H28C . 0.9800 ?
    C30 H30A . 0.9800 ?
    C30 H30B . 0.9800 ?
    C30 H30C . 0.9800 ?
    C31 C32 . 1.4697(18) ?
    C31 H31A . 0.9900 ?
    C31 H31B . 0.9900 ?
    C32 C33 . 1.1973(19) ?
    C33 H33 . 0.9500 ?
loop_
    _geom_angle_atom_site_label_1
    _geom_angle_atom_site_label_2
    _geom_angle_atom_site_label_3
    _geom_angle_site_symmetry_1
    _geom_angle_site_symmetry_3
    _geom_angle
    _geom_angle_publ_flag
    C3 O1 H1O . . 109.5(15) ?
    C29 N1 C31 . . 121.67(11) ?
    C29 N1 H1N . . 120.6(15) ?
    C31 N1 H1N . . 117.5(15) ?
    C2 C1 C10 . . 113.20(9) ?
    C2 C1 H1A . . 108.9 ?
    C10 C1 H1A . . 108.9 ?
    C2 C1 H1B . . 108.9 ?
    C10 C1 H1B . . 108.9 ?
    H1A C1 H1B . . 107.8 ?
    C3 C2 C1 . . 111.83(10) ?
    C3 C2 H2A . . 109.3 ?
    C1 C2 H2A . . 109.3 ?
    C3 C2 H2B . . 109.3 ?
    C1 C2 H2B . . 109.3 ?
    H2A C2 H2B . . 107.9 ?
    O1 C3 C2 . . 111.97(9) ?
    O1 C3 C4 . . 111.69(9) ?
    C2 C3 C4 . . 112.72(10) ?
    O1 C3 H3 . . 106.7 ?
    C2 C3 H3 . . 106.7 ?
    C4 C3 H3 . . 106.7 ?
    C24 C4 C23 . . 107.49(10) ?
    C24 C4 C3 . . 111.17(10) ?
    C23 C4 C3 . . 106.98(10) ?
    C24 C4 C5 . . 114.57(10) ?
    C23 C4 C5 . . 109.76(10) ?
    C3 C4 C5 . . 106.64(9) ?
    C6 C5 C10 . . 111.30(10) ?
    C6 C5 C4 . . 113.55(9) ?
    C10 C5 C4 . . 117.20(9) ?
    C6 C5 H5 . . 104.4 ?
    C10 C5 H5 . . 104.4 ?
    C4 C5 H5 . . 104.4 ?
    C7 C6 C5 . . 109.85(10) ?
    C7 C6 H6A . . 109.7 ?
    C5 C6 H6A . . 109.7 ?
    C7 C6 H6B . . 109.7 ?
    C5 C6 H6B . . 109.7 ?
    H6A C6 H6B . . 108.2 ?
    C6 C7 C8 . . 113.25(10) ?
    C6 C7 H7A . . 108.9 ?
    C8 C7 H7A . . 108.9 ?
    C6 C7 H7B . . 108.9 ?
    C8 C7 H7B . . 108.9 ?
    H7A C7 H7B . . 107.7 ?
    C7 C8 C26 . . 107.12(9) ?
    C7 C8 C9 . . 110.90(9) ?
    C26 C8 C9 . . 109.97(10) ?
    C7 C8 C14 . . 110.46(9) ?
    C26 C8 C14 . . 110.56(9) ?
    C9 C8 C14 . . 107.85(9) ?
    C11 C9 C8 . . 108.51(9) ?
    C11 C9 C10 . . 116.09(9) ?
    C8 C9 C10 . . 117.61(9) ?
    C11 C9 H9 . . 104.3 ?
    C8 C9 H9 . . 104.3 ?
    C10 C9 H9 . . 104.3 ?
    C25 C10 C1 . . 108.37(9) ?
    C25 C10 C5 . . 114.24(9) ?
    C1 C10 C5 . . 107.33(9) ?
    C25 C10 C9 . . 112.28(9) ?
    C1 C10 C9 . . 108.19(9) ?
    C5 C10 C9 . . 106.18(9) ?
    O2 C11 C12 . . 119.14(10) ?
    O2 C11 C9 . . 123.22(10) ?
    C12 C11 C9 . . 117.63(10) ?
    C13 C12 C11 . . 124.71(10) ?
    C13 C12 H12 . . 117.6 ?
    C11 C12 H12 . . 117.6 ?
    C12 C13 C18 . . 119.21(10) ?
    C12 C13 C14 . . 119.44(10) ?
    C18 C13 C14 . . 121.08(9) ?
    C13 C14 C15 . . 112.83(9) ?
    C13 C14 C27 . . 106.08(9) ?
    C15 C14 C27 . . 106.96(10) ?
    C13 C14 C8 . . 108.94(9) ?
    C15 C14 C8 . . 110.00(9) ?
    C27 C14 C8 . . 112.00(9) ?
    C16 C15 C14 . . 114.17(10) ?
    C16 C15 H15A . . 108.7 ?
    C14 C15 H15A . . 108.7 ?
    C16 C15 H15B . . 108.7 ?
    C14 C15 H15B . . 108.7 ?
    H15A C15 H15B . . 107.6 ?
    C15 C16 C17 . . 112.68(11) ?
    C15 C16 H16A . . 109.1 ?
    C17 C16 H16A . . 109.1 ?
    C15 C16 H16B . . 109.1 ?
    C17 C16 H16B . . 109.1 ?
    H16A C16 H16B . . 107.8 ?
    C28 C17 C16 . . 110.53(10) ?
    C28 C17 C22 . . 107.66(10) ?
    C16 C17 C22 . . 109.74(10) ?
    C28 C17 C18 . . 109.28(11) ?
    C16 C17 C18 . . 109.45(10) ?
    C22 C17 C18 . . 110.16(9) ?
    C13 C18 C19 . . 109.49(9) ?
    C13 C18 C17 . . 112.60(9) ?
    C19 C18 C17 . . 113.74(10) ?
    C13 C18 H18 . . 106.9 ?
    C19 C18 H18 . . 106.9 ?
    C17 C18 H18 . . 106.9 ?
    C20 C19 C18 . . 114.03(9) ?
    C20 C19 H19A . . 108.7 ?
    C18 C19 H19A . . 108.7 ?
    C20 C19 H19B . . 108.7 ?
    C18 C19 H19B . . 108.7 ?
    H19A C19 H19B . . 107.6 ?
    C19 C20 C29 . . 109.58(10) ?
    C19 C20 C30 . . 109.15(10) ?
    C29 C20 C30 . . 106.84(10) ?
    C19 C20 C21 . . 108.10(10) ?
    C29 C20 C21 . . 111.87(10) ?
    C30 C20 C21 . . 111.27(11) ?
    C22 C21 C20 . . 111.39(10) ?
    C22 C21 H21A . . 109.4 ?
    C20 C21 H21A . . 109.4 ?
    C22 C21 H21B . . 109.4 ?
    C20 C21 H21B . . 109.4 ?
    H21A C21 H21B . . 108.0 ?
    C21 C22 C17 . . 114.17(10) ?
    C21 C22 H22A . . 108.7 ?
    C17 C22 H22A . . 108.7 ?
    C21 C22 H22B . . 108.7 ?
    C17 C22 H22B . . 108.7 ?
    H22A C22 H22B . . 107.6 ?
    C4 C23 H23A . . 109.5 ?
    C4 C23 H23B . . 109.5 ?
    H23A C23 H23B . . 109.5 ?
    C4 C23 H23C . . 109.5 ?
    H23A C23 H23C . . 109.5 ?
    H23B C23 H23C . . 109.5 ?
    C4 C24 H24A . . 109.5 ?
    C4 C24 H24B . . 109.5 ?
    H24A C24 H24B . . 109.5 ?
    C4 C24 H24C . . 109.5 ?
    H24A C24 H24C . . 109.5 ?
    H24B C24 H24C . . 109.5 ?
    C10 C25 H25A . . 109.5 ?
    C10 C25 H25B . . 109.5 ?
    H25A C25 H25B . . 109.5 ?
    C10 C25 H25C . . 109.5 ?
    H25A C25 H25C . . 109.5 ?
    H25B C25 H25C . . 109.5 ?
    C8 C26 H26A . . 109.5 ?
    C8 C26 H26B . . 109.5 ?
    H26A C26 H26B . . 109.5 ?
    C8 C26 H26C . . 109.5 ?
    H26A C26 H26C . . 109.5 ?
    H26B C26 H26C . . 109.5 ?
    C14 C27 H27A . . 109.5 ?
    C14 C27 H27B . . 109.5 ?
    H27A C27 H27B . . 109.5 ?
    C14 C27 H27C . . 109.5 ?
    H27A C27 H27C . . 109.5 ?
    H27B C27 H27C . . 109.5 ?
    C17 C28 H28A . . 109.5 ?
    C17 C28 H28B . . 109.5 ?
    H28A C28 H28B . . 109.5 ?
    C17 C28 H28C . . 109.5 ?
    H28A C28 H28C . . 109.5 ?
    H28B C28 H28C . . 109.5 ?
    O3 C29 N1 . . 121.48(12) ?
    O3 C29 C20 . . 122.60(11) ?
    N1 C29 C20 . . 115.86(11) ?
    C20 C30 H30A . . 109.5 ?
    C20 C30 H30B . . 109.5 ?
    H30A C30 H30B . . 109.5 ?
    C20 C30 H30C . . 109.5 ?
    H30A C30 H30C . . 109.5 ?
    H30B C30 H30C . . 109.5 ?
    N1 C31 C32 . . 112.85(11) ?
    N1 C31 H31A . . 109.0 ?
    C32 C31 H31A . . 109.0 ?
    N1 C31 H31B . . 109.0 ?
    C32 C31 H31B . . 109.0 ?
    H31A C31 H31B . . 107.8 ?
    C33 C32 C31 . . 178.94(15) ?
    C32 C33 H33 . . 180.0 ?
loop_
    _geom_torsion_atom_site_label_1
    _geom_torsion_atom_site_label_2
    _geom_torsion_atom_site_label_3
    _geom_torsion_atom_site_label_4
    _geom_torsion_site_symmetry_1
    _geom_torsion_site_symmetry_2
    _geom_torsion_site_symmetry_3
    _geom_torsion_site_symmetry_4
    _geom_torsion
    _geom_torsion_publ_flag
    C10 C1 C2 C3 . . . . -56.26(13) ?
    C1 C2 C3 O1 . . . . -174.64(9) ?
    C1 C2 C3 C4 . . . . 58.41(13) ?
    O1 C3 C4 C24 . . . . -56.59(13) ?
    C2 C3 C4 C24 . . . . 70.50(12) ?
    O1 C3 C4 C23 . . . . 60.48(13) ?
    C2 C3 C4 C23 . . . . -172.42(10) ?
    O1 C3 C4 C5 . . . . 177.88(10) ?
    C2 C3 C4 C5 . . . . -55.02(12) ?
    C24 C4 C5 C6 . . . . 63.27(14) ?
    C23 C4 C5 C6 . . . . -57.75(14) ?
    C3 C4 C5 C6 . . . . -173.29(11) ?
    C24 C4 C5 C10 . . . . -68.75(13) ?
    C23 C4 C5 C10 . . . . 170.23(10) ?
    C3 C4 C5 C10 . . . . 54.69(13) ?
    C10 C5 C6 C7 . . . . -65.10(14) ?
    C4 C5 C6 C7 . . . . 160.06(10) ?
    C5 C6 C7 C8 . . . . 58.01(14) ?
    C6 C7 C8 C26 . . . . 73.20(12) ?
    C6 C7 C8 C9 . . . . -46.81(14) ?
    C6 C7 C8 C14 . . . . -166.33(10) ?
    C7 C8 C9 C11 . . . . 178.96(10) ?
    C26 C8 C9 C11 . . . . 60.67(12) ?
    C14 C8 C9 C11 . . . . -59.97(12) ?
    C7 C8 C9 C10 . . . . 44.66(14) ?
    C26 C8 C9 C10 . . . . -73.64(12) ?
    C14 C8 C9 C10 . . . . 165.72(9) ?
    C2 C1 C10 C25 . . . . -72.74(12) ?
    C2 C1 C10 C5 . . . . 51.10(12) ?
    C2 C1 C10 C9 . . . . 165.29(10) ?
    C6 C5 C10 C25 . . . . -65.74(13) ?
    C4 C5 C10 C25 . . . . 67.29(13) ?
    C6 C5 C10 C1 . . . . 174.08(10) ?
    C4 C5 C10 C1 . . . . -52.88(12) ?
    C6 C5 C10 C9 . . . . 58.55(12) ?
    C4 C5 C10 C9 . . . . -168.41(9) ?
    C11 C9 C10 C25 . . . . -55.10(13) ?
    C8 C9 C10 C25 . . . . 75.83(12) ?
    C11 C9 C10 C1 . . . . 64.45(12) ?
    C8 C9 C10 C1 . . . . -164.63(10) ?
    C11 C9 C10 C5 . . . . 179.40(9) ?
    C8 C9 C10 C5 . . . . -49.68(13) ?
    C8 C9 C11 O2 . . . . -149.86(12) ?
    C10 C9 C11 O2 . . . . -14.78(17) ?
    C8 C9 C11 C12 . . . . 31.32(14) ?
    C10 C9 C11 C12 . . . . 166.40(10) ?
    O2 C11 C12 C13 . . . . 179.31(12) ?
    C9 C11 C12 C13 . . . . -1.82(18) ?
    C11 C12 C13 C18 . . . . 176.53(11) ?
    C11 C12 C13 C14 . . . . 2.44(18) ?
    C12 C13 C14 C15 . . . . -154.75(11) ?
    C18 C13 C14 C15 . . . . 31.27(15) ?
    C12 C13 C14 C27 . . . . 88.45(13) ?
    C18 C13 C14 C27 . . . . -85.52(12) ?
    C12 C13 C14 C8 . . . . -32.28(14) ?
    C18 C13 C14 C8 . . . . 153.74(10) ?
    C7 C8 C14 C13 . . . . -177.79(9) ?
    C26 C8 C14 C13 . . . . -59.40(11) ?
    C9 C8 C14 C13 . . . . 60.87(12) ?
    C7 C8 C14 C15 . . . . -53.63(13) ?
    C26 C8 C14 C15 . . . . 64.75(12) ?
    C9 C8 C14 C15 . . . . -174.98(10) ?
    C7 C8 C14 C27 . . . . 65.18(12) ?
    C26 C8 C14 C27 . . . . -176.43(9) ?
    C9 C8 C14 C27 . . . . -56.16(12) ?
    C13 C14 C15 C16 . . . . -37.49(16) ?
    C27 C14 C15 C16 . . . . 78.78(13) ?
    C8 C14 C15 C16 . . . . -159.35(11) ?
    C14 C15 C16 C17 . . . . 54.15(15) ?
    C15 C16 C17 C28 . . . . 60.43(13) ?
    C15 C16 C17 C22 . . . . 179.01(10) ?
    C15 C16 C17 C18 . . . . -59.98(14) ?
    C12 C13 C18 C19 . . . . -85.20(13) ?
    C14 C13 C18 C19 . . . . 88.79(12) ?
    C12 C13 C18 C17 . . . . 147.22(12) ?
    C14 C13 C18 C17 . . . . -38.79(15) ?
    C28 C17 C18 C13 . . . . -70.48(12) ?
    C16 C17 C18 C13 . . . . 50.69(13) ?
    C22 C17 C18 C13 . . . . 171.44(10) ?
    C28 C17 C18 C19 . . . . 164.22(10) ?
    C16 C17 C18 C19 . . . . -74.61(12) ?
    C22 C17 C18 C19 . . . . 46.14(14) ?
    C13 C18 C19 C20 . . . . -178.29(9) ?
    C17 C18 C19 C20 . . . . -51.35(14) ?
    C18 C19 C20 C29 . . . . -66.74(13) ?
    C18 C19 C20 C30 . . . . 176.58(10) ?
    C18 C19 C20 C21 . . . . 55.41(13) ?
    C19 C20 C21 C22 . . . . -57.84(13) ?
    C29 C20 C21 C22 . . . . 62.90(13) ?
    C30 C20 C21 C22 . . . . -177.68(10) ?
    C20 C21 C22 C17 . . . . 57.88(14) ?
    C28 C17 C22 C21 . . . . -169.30(10) ?
    C16 C17 C22 C21 . . . . 70.36(13) ?
    C18 C17 C22 C21 . . . . -50.22(14) ?
    C31 N1 C29 O3 . . . . -2.50(19) ?
    C31 N1 C29 C20 . . . . 174.64(11) ?
    C19 C20 C29 O3 . . . . -20.57(16) ?
    C30 C20 C29 O3 . . . . 97.56(14) ?
    C21 C20 C29 O3 . . . . -140.44(12) ?
    C19 C20 C29 N1 . . . . 162.32(10) ?
    C30 C20 C29 N1 . . . . -79.55(13) ?
    C21 C20 C29 N1 . . . . 42.45(14) ?
    C29 N1 C31 C32 . . . . 106.52(14) ?
loop_
    _geom_hbond_atom_site_label_D
    _geom_hbond_atom_site_label_H
    _geom_hbond_atom_site_label_A
    _geom_hbond_site_symmetry_A
    _geom_hbond_distance_DH
    _geom_hbond_distance_HA
    _geom_hbond_distance_DA
    _geom_hbond_angle_DHA
    O1 H1O C32 2_664 0.81(2) 2.57(2) 3.3559(17) 164(2)
    O1 H1O C33 2_664 0.81(2) 2.40(2) 3.0973(17) 145(2)
    N1 H1N O2 3_655 0.80(2) 2.57(2) 3.2511(15) 144(2)
    C31 H31B O1 2_565 0.99 2.56 3.2541(17) 126.9
    C33 H33 O2 3_755 0.95 2.27 3.1154(17) 147.7
