# Supplementary material for: Propargylaminyl 3α-hy­droxy-11-oxo-18β-olean-12-en-29-oate
Source: Acta Crystallogr Sect E Struct Rep Online. 2011 Oct 29;67(Pt 11):o3052–3. doi: 10.1107/S1600536811043534 (PMC3247445; doi:10.1107/S1600536811043534)
Supplement: Supplementary file 2 [file e-67-o3052-Isup2.hkl]

# 
# h,k,l, Fc-squared, Fo-squared, sigma(Fo-squared) and status flag 
# 
data_I
_shelx_title '1361 lcz-1081-1-1 propargylamine, in P2(1)2(1)2(1)' 
_shelx_refln_list_code          4 
_shelx_F_calc_maximum      208.13 
_exptl_crystal_F_000      1112.00 
_reflns_d_resolution_high  0.7108 
 
loop_ 
 _symmetry_equiv_pos_as_xyz 
 'x, y, z' 
 '-x+1/2, -y, z+1/2' 
 '-x, y+1/2, -z+1/2' 
 'x+1/2, -y+1/2, -z' 
 
_cell_length_a     6.7534 
_cell_length_b    13.4879 
_cell_length_c    31.1317 
_cell_angle_alpha  90.000 
_cell_angle_beta   90.000 
_cell_angle_gamma  90.000 
 
_shelx_F_squared_multiplier     1.000 
 
loop_ 
 _refln_index_h 
 _refln_index_k 
 _refln_index_l 
 _refln_F_squared_calc 
 _refln_F_squared_meas 
 _refln_F_squared_sigma 
 _refln_observed_status 
   2   0   0      256.67      284.36      4.34 o 
   4   0   0      179.00      186.76      3.33 o 
   6   0   0     1001.86     1037.18     15.44 o 
   8   0   0        5.95        5.55      3.03 o 
   1   1   0     3705.59     3315.95     87.63 o 
   2   1   0      177.90      231.47      2.54 o 
   3   1   0      820.54      973.64     10.31 o 
   4   1   0      696.46      714.45      7.58 o 
   5   1   0      338.95      350.70      4.59 o 
   6   1   0      305.85      312.22      3.51 o 
   7   1   0        4.97        1.31      1.15 o 
   8   1   0       55.38       62.12      2.20 o 
   9   1   0      111.46      122.66     11.21 o 
   1   2   0     1216.21     1285.61     14.47 o 
   2   2   0     2323.25     2859.00     52.44 o 
   3   2   0      913.56      964.73      9.10 o 
   4   2   0       68.15       72.03      1.22 o 
   5   2   0      194.96      247.56      2.99 o 
   6   2   0      169.64      174.41      4.39 o 
   7   2   0      687.00      693.10     10.50 o 
   8   2   0        1.33        0.98      2.03 o 
   9   2   0      254.33      273.55      7.61 o 
   1   3   0     8092.76     8501.17     91.84 o 
   2   3   0      131.42      170.35      2.34 o 
   3   3   0     3223.86     3354.23     33.31 o 
   4   3   0      913.68      927.77      9.30 o 
   5   3   0      945.77      941.07      9.53 o 
   6   3   0      130.06      144.30      2.52 o 
   7   3   0      279.07      276.62      4.97 o 
   8   3   0        2.37        4.91      1.45 o 
   9   3   0       48.78       52.62      2.49 o 
   0   4   0     1157.78     1176.34     30.76 o 
   1   4   0      371.98      380.78      4.76 o 
   2   4   0     1047.66     1076.69     12.31 o 
   3   4   0     1058.46     1211.85     11.92 o 
   4   4   0      157.39      180.51      2.19 o 
   5   4   0       86.95       97.78      1.92 o 
   6   4   0      347.14      330.03      4.53 o 
   7   4   0      150.78      137.37      3.19 o 
   8   4   0       40.86       40.33      4.75 o 
   9   4   0       68.10       76.60      2.90 o 
   1   5   0      235.20      223.79      2.31 o 
   2   5   0      649.14      753.56      8.78 o 
   3   5   0      341.19      400.18      5.39 o 
   4   5   0      384.62      388.76      5.27 o 
   5   5   0      373.28      354.34      4.70 o 
   6   5   0       46.68       48.85      1.98 o 
   7   5   0      296.79      315.25      5.04 o 
   8   5   0       25.16       24.30      2.97 o 
   9   5   0       11.07        9.30      1.84 o 
   0   6   0    31547.00    33432.76    880.10 o 
   1   6   0        0.46       -1.34      1.24 o 
   2   6   0      365.75      414.89      5.09 o 
   3   6   0       41.48       39.90      1.18 o 
   4   6   0      795.41      788.37      9.38 o 
   5   6   0       14.27        9.95      1.08 o 
   6   6   0       31.87       33.92      2.54 o 
   7   6   0      191.54      188.58      3.58 o 
   8   6   0      176.79      190.53      4.19 o 
   9   6   0       25.60       24.67      2.28 o 
   1   7   0     6605.95     7425.82     87.21 o 
   2   7   0      138.91      174.64      2.54 o 
   3   7   0      508.29      515.81      6.34 o 
   4   7   0      816.15      762.33      9.16 o 
   5   7   0       96.59       85.87      3.28 o 
   6   7   0       38.62       42.13      1.57 o 
   7   7   0      147.16      142.40      3.08 o 
   8   7   0      163.41      169.61      3.97 o 
   0   8   0       10.51       12.83      3.95 o 
   1   8   0       68.65       70.39      1.10 o 
   2   8   0       91.65       98.03      1.79 o 
   3   8   0      226.02      233.97      3.32 o 
   4   8   0      337.61      332.88      4.51 o 
   5   8   0       24.91       34.36      2.17 o 
   6   8   0      283.77      296.76      4.32 o 
   7   8   0       69.61       62.52      2.19 o 
   8   8   0        0.27        0.62      2.35 o 
   1   9   0      451.74      491.13      6.05 o 
   2   9   0      581.65      538.61      8.59 o 
   3   9   0       51.77       39.23      2.52 o 
   4   9   0      829.32      816.76      9.86 o 
   5   9   0       44.22       55.20      1.72 o 
   6   9   0       64.25       60.11      1.84 o 
   7   9   0        0.76       -0.12      1.38 o 
   8   9   0       38.45       42.24      2.74 o 
   0  10   0     1020.64     1024.35     19.76 o 
   1  10   0      234.80      205.08      2.95 o 
   2  10   0       36.92       32.17      1.10 o 
   3  10   0       15.32       11.30      1.75 o 
   4  10   0        5.17        3.46      0.98 o 
   5  10   0      124.49      116.56      2.39 o 
   6  10   0       10.20        9.55      2.05 o 
   7  10   0       19.73       14.55      2.61 o 
   8  10   0        2.30        7.52      2.56 o 
   1  11   0      223.48      236.99      3.23 o 
   2  11   0       47.63       52.29      1.41 o 
   3  11   0       95.92      107.97      2.67 o 
   4  11   0      868.50      806.13      9.86 o 
   5  11   0      325.39      340.79      6.82 o 
   6  11   0      209.19      196.55      3.16 o 
   7  11   0       56.37       58.51      2.55 o 
   0  12   0      158.04      209.88      5.19 o 
   1  12   0      338.25      389.49      5.61 o 
   2  12   0      741.36      578.43      6.62 o 
   3  12   0        0.06        0.00      1.23 o 
   4  12   0       19.21       19.50      1.58 o 
   5  12   0        5.37        6.98      1.58 o 
   6  12   0        1.14        1.52      1.10 o 
   7  12   0       65.19       55.62      2.55 o 
   1  13   0      128.04       80.29      3.21 o 
   2  13   0       29.02       26.11      1.49 o 
   3  13   0       24.81       18.84      1.24 o 
   4  13   0       90.59       96.45      2.24 o 
   5  13   0       14.97       16.57      1.67 o 
   6  13   0        8.33        9.17      2.98 o 
   0  14   0      232.73      152.79      4.43 o 
   1  14   0      135.26      121.84      2.80 o 
   2  14   0       62.92       61.23      2.23 o 
   3  14   0       49.83       44.74      1.63 o 
   4  14   0      200.83      191.60      3.08 o 
   5  14   0      110.36      101.76      2.43 o 
   6  14   0       53.19       41.75      2.02 o 
   1  15   0       64.05       59.15      2.15 o 
   2  15   0      498.15      483.74      7.94 o 
   3  15   0       33.90       32.77      1.83 o 
   4  15   0      239.44      233.14      5.65 o 
   5  15   0       11.95       12.56      1.38 o 
   0  16   0       31.97       28.63      2.42 o 
   1  16   0        0.98        2.00      1.19 o 
   2  16   0        0.12        2.56      1.42 o 
   3  16   0       75.73       82.08      2.77 o 
   4  16   0       36.55       36.57      1.87 o 
   5  16   0      102.99      110.89      3.15 o 
   1  17   0       10.36       12.63      1.46 o 
   2  17   0        2.98        1.24      1.53 o 
   3  17   0       29.66       31.34      2.11 o 
   4  17   0      581.21      563.93     12.84 o 
   0  18   0      208.94      208.86      6.11 o 
   1  18   0        4.30        5.43      1.46 o 
   2  18   0      435.29      441.32      7.79 o 
   1   0   1    31721.16    24377.47    695.44 o 
   2   0   1     1606.29     1956.24     22.15 o 
   3   0   1      165.08      182.90      2.24 o 
   4   0   1       10.06        9.43      0.63 o 
   5   0   1        5.66        3.67      0.70 o 
   6   0   1        5.88        0.68      2.53 o 
   7   0   1      632.99      659.12      8.27 o 
   8   0   1      163.25      162.37      5.47 o 
   9   0   1       92.67       99.65      3.69 o 
   1   1   1    43316.70    36975.14   1052.14 o 
   2   1   1     2878.77     3073.02     21.15 o 
   3   1   1       71.30      120.52      1.82 o 
   4   1   1      341.34      395.49      3.10 o 
   5   1   1      566.24      600.63      4.63 o 
   6   1   1      168.74      172.94      1.67 o 
   7   1   1      203.36      202.06      2.57 o 
   8   1   1       66.01       63.81      1.60 o 
   9   1   1       37.85       44.08      4.06 o 
   0   2   1    17995.25    16768.97    469.14 o 
   1   2   1     1246.23     1224.63      9.75 o 
   2   2   1     4978.62     5421.88     36.96 o 
   3   2   1      381.06      471.70      3.37 o 
   4   2   1      146.61      143.24      1.32 o 
   5   2   1      629.45      621.70      4.49 o 
   6   2   1      624.58      623.23      4.43 o 
   7   2   1        9.39       11.40      1.29 o 
   8   2   1      345.26      350.74      4.34 o 
   9   2   1       26.18       33.10      2.52 o 
   0   3   1       31.49       20.15      0.84 o 
   1   3   1      357.13      385.15      3.14 o 
   2   3   1      432.32      509.16      4.33 o 
   3   3   1     1039.35     1080.83      7.67 o 
   4   3   1      622.52      703.01      5.05 o 
   5   3   1     2237.12     2202.03     15.26 o 
   6   3   1      419.63      420.79      3.74 o 
   7   3   1      269.60      276.41      3.34 o 
   8   3   1       14.99       17.10      1.20 o 
   9   3   1      235.64      254.88      3.92 o 
   0   4   1     1065.93     1198.92     15.21 o 
   1   4   1     4466.41     4728.59     34.56 o 
   2   4   1      675.42      796.24      5.99 o 
   3   4   1      123.57      147.03      1.73 o 
   4   4   1      549.00      573.03      4.18 o 
   5   4   1      244.84      237.66      2.39 o 
   6   4   1      335.72      305.34      3.10 o 
   7   4   1       65.27       68.36      1.59 o 
   8   4   1      194.36      198.26      2.97 o 
   9   4   1      115.38      122.40      2.68 o 
   0   5   1      543.80      609.48     11.30 o 
   1   5   1     3016.57     3269.53     26.31 o 
   2   5   1      176.18      172.57      1.71 o 
   3   5   1       57.81       64.88      0.82 o 
   4   5   1        5.69        9.15      0.56 o 
   5   5   1      764.08      727.04      6.21 o 
   6   5   1      299.38      292.18      2.93 o 
   7   5   1      437.87      431.67      5.07 o 
   8   5   1       96.43       94.80      2.08 o 
   9   5   1       54.25       60.87      2.05 o 
   0   6   1     3497.89     4033.76     79.86 o 
   1   6   1     1727.64     1945.03     21.12 o 
   2   6   1     1118.12     1206.73      9.78 o 
   3   6   1      130.27      141.37      2.36 o 
   4   6   1      527.93      535.69      4.67 o 
   5   6   1      278.23      297.99      2.91 o 
   6   6   1      198.36      197.71      2.58 o 
   7   6   1        4.04        6.30      1.17 o 
   8   6   1       91.58       91.48      2.07 o 
   9   6   1       21.71       20.08      1.84 o 
   0   7   1       67.87       75.00      1.82 o 
   1   7   1     4451.42     4963.91     42.70 o 
   2   7   1     1592.10     1694.39     13.63 o 
   3   7   1      380.42      363.33      3.30 o 
   4   7   1      252.23      213.70      2.22 o 
   5   7   1      218.32      201.44      2.75 o 
   6   7   1      300.89      284.69      2.93 o 
   7   7   1        3.85        4.34      1.02 o 
   8   7   1       65.51       55.64      1.73 o 
   0   8   1     1451.05     1745.69     24.03 o 
   1   8   1      943.80      998.99     13.15 o 
   2   8   1      746.97      780.51      6.33 o 
   3   8   1       68.91       64.03      1.20 o 
   4   8   1      257.96      223.79      2.35 o 
   5   8   1      527.93      472.30      4.33 o 
   6   8   1       23.39       26.56      1.02 o 
   7   8   1       17.23       15.77      1.17 o 
   8   8   1      147.61      141.91      2.59 o 
   0   9   1      318.61      304.91      3.83 o 
   1   9   1       29.16       21.87      0.53 o 
   2   9   1      137.27      155.28      1.65 o 
   3   9   1      787.23      787.12      6.67 o 
   4   9   1       46.43       44.82      1.68 o 
   5   9   1      347.71      334.54      3.31 o 
   6   9   1       68.56       69.45      1.32 o 
   7   9   1       33.30       36.38      1.81 o 
   8   9   1      118.41      124.23      2.49 o 
   0  10   1        0.70        0.56      0.81 o 
   1  10   1       55.54       47.94      0.99 o 
   2  10   1      309.25      323.13      3.01 o 
   3  10   1      186.16      183.96      2.07 o 
   4  10   1      134.91      125.89      1.69 o 
   5  10   1      192.73      189.70      2.24 o 
   6  10   1        1.44        1.78      0.74 o 
   7  10   1        5.72        5.44      1.04 o 
   8  10   1       63.36       65.25      2.74 o 
   0  11   1       36.14       38.80      1.98 o 
   1  11   1      224.37      191.74      1.96 o 
   2  11   1      360.31      377.51      3.46 o 
   3  11   1      487.19      438.28      4.05 o 
   4  11   1       37.39       38.74      2.17 o 
   5  11   1      403.43      397.24      3.88 o 
   6  11   1        8.60       12.25      0.96 o 
   7  11   1        2.50        0.12      1.55 o 
   0  12   1      165.32      103.22      2.37 o 
   1  12   1      303.96      267.39      2.66 o 
   2  12   1      212.93      179.99      1.95 o 
   3  12   1      240.39      229.15      2.48 o 
   4  12   1       25.12       22.64      0.91 o 
   5  12   1      123.97      117.91      1.71 o 
   6  12   1        6.41        4.97      0.90 o 
   7  12   1       61.48       59.38      1.85 o 
   0  13   1       41.02       48.59      2.95 o 
   1  13   1      125.85       77.65      1.53 o 
   2  13   1      260.63      258.01      2.57 o 
   3  13   1       48.24       44.41      1.11 o 
   4  13   1        5.69        7.74      0.77 o 
   5  13   1       97.41       92.22      1.62 o 
   6  13   1      476.11      462.56      4.76 o 
   0  14   1      663.16      564.79      8.27 o 
   1  14   1      501.68      475.27      5.06 o 
   2  14   1       46.70       53.63      1.41 o 
   3  14   1       82.46       76.76      1.36 o 
   4  14   1       20.07       19.74      1.01 o 
   5  14   1       21.97       24.17      1.02 o 
   6  14   1        9.80        8.48      1.09 o 
   0  15   1       73.54       74.38      2.46 o 
   1  15   1       74.66       82.14      1.70 o 
   2  15   1       41.05       40.10      1.39 o 
   3  15   1       69.20       68.24      1.63 o 
   4  15   1       41.88       41.06      1.19 o 
   5  15   1       11.89       11.41      0.96 o 
   0  16   1        9.10       12.12      1.43 o 
   1  16   1      147.24      134.97      2.12 o 
   2  16   1       29.74       32.49      1.38 o 
   3  16   1        5.42        8.28      1.11 o 
   4  16   1       27.92       32.16      1.29 o 
   5  16   1      431.92      429.86      4.57 o 
   0  17   1      291.08      271.81      4.96 o 
   1  17   1      110.34      110.95      1.94 o 
   2  17   1        6.24        7.01      1.12 o 
   3  17   1       13.59       14.97      1.28 o 
   4  17   1        0.28        7.57      1.63 o 
   0  18   1        3.06       14.75      5.05 o 
   1  18   1       58.29       60.62      1.74 o 
   2  18   1      221.11      226.04      3.48 o 
   1   0   2        8.24        5.18      0.58 o 
   2   0   2        1.71        0.98      0.45 o 
   3   0   2      155.92      197.58      2.21 o 
   4   0   2       65.78       81.47      1.35 o 
   5   0   2      294.66      298.33      3.56 o 
   6   0   2     1515.11     1603.73     16.62 o 
   7   0   2        0.08       -0.52      0.99 o 
   8   0   2      342.02      355.47      9.26 o 
   9   0   2      291.06      307.91      8.75 o 
   1   1   2     3454.83     3510.60     28.49 o 
   2   1   2      461.64      505.65      4.77 o 
   3   1   2     3180.28     3732.75     29.26 o 
   4   1   2       79.46       88.39      1.00 o 
   5   1   2      740.87      749.84      5.59 o 
   6   1   2      155.05      145.06      1.58 o 
   7   1   2       20.83       26.29      1.45 o 
   8   1   2       59.38       58.81      1.67 o 
   9   1   2       55.45       61.68      3.75 o 
   0   2   2    20237.87    17148.65    489.25 o 
   1   2   2     6941.10     7192.10     53.47 o 
   2   2   2     5128.86     5548.67     37.79 o 
   3   2   2     1354.38     1436.00     10.02 o 
   4   2   2       45.49       51.66      1.38 o 
   5   2   2      944.59     1034.22      7.02 o 
   6   2   2     1108.91     1091.86      8.19 o 
   7   2   2      384.74      405.22      4.50 o 
   8   2   2       97.88      100.14      2.34 o 
   9   2   2       46.95       51.30      3.55 o 
   0   3   2      850.82      784.16      7.42 o 
   1   3   2      309.09      309.79      2.28 o 
   2   3   2      898.53      983.72      7.24 o 
   3   3   2     2008.73     2234.69     15.39 o 
   4   3   2     1828.70     1877.54     13.03 o 
   5   3   2      465.93      520.86      4.03 o 
   6   3   2      449.69      439.55      4.24 o 
   7   3   2      149.52      142.09      2.31 o 
   8   3   2       20.73       21.26      1.24 o 
   9   3   2       63.07       68.42      2.31 o 
   0   4   2     8129.98     8311.51     77.86 o 
   1   4   2      195.28      199.05      1.59 o 
   2   4   2      573.97      584.94      4.57 o 
   3   4   2     1510.80     1624.94     11.18 o 
   4   4   2      181.62      197.17      1.67 o 
   5   4   2       85.18       74.27      1.19 o 
   6   4   2     1164.96     1153.26     10.10 o 
   7   4   2       31.62       28.45      1.23 o 
   8   4   2       57.55       56.97      1.68 o 
   9   4   2       29.33       31.90      1.79 o 
   0   5   2     4346.54     4413.05     72.85 o 
   1   5   2     1600.97     1642.84     10.63 o 
   2   5   2      825.53      856.79      6.74 o 
   3   5   2      309.70      327.48      2.68 o 
   4   5   2       54.55       65.86      0.99 o 
   5   5   2      246.63      230.04      2.57 o 
   6   5   2      215.64      230.03      2.49 o 
   7   5   2       65.59       76.23      2.09 o 
   8   5   2      143.18      138.28      2.48 o 
   9   5   2      158.95      167.40      3.36 o 
   0   6   2     6221.46     6697.25    103.59 o 
   1   6   2      669.80      650.05      5.17 o 
   2   6   2      209.85      263.65      2.32 o 
   3   6   2       84.06       79.09      1.23 o 
   4   6   2      148.55      173.86      2.30 o 
   5   6   2       10.59       17.30      0.76 o 
   6   6   2      581.13      527.98      5.02 o 
   7   6   2      200.00      193.20      2.87 o 
   8   6   2        4.39        3.67      1.12 o 
   9   6   2       34.40       41.41      2.51 o 
   0   7   2     2471.06     2739.20     49.10 o 
   1   7   2     1389.74     1456.98     12.22 o 
   2   7   2     1424.09     1527.16     13.84 o 
   3   7   2     1943.77     1954.61     15.73 o 
   4   7   2       52.08       59.80      1.33 o 
   5   7   2      872.44      812.99      6.96 o 
   6   7   2       10.19        7.80      1.30 o 
   7   7   2      221.83      223.88      3.19 o 
   8   7   2       31.71       33.92      1.47 o 
   0   8   2     1635.71     1760.38     31.07 o 
   1   8   2      137.95      146.17      1.30 o 
   2   8   2      853.17      825.32      8.67 o 
   3   8   2      228.79      219.20      3.17 o 
   4   8   2        6.37        5.05      0.66 o 
   5   8   2       79.88       73.49      1.64 o 
   6   8   2      362.20      356.07      3.69 o 
   7   8   2      174.80      169.49      2.72 o 
   8   8   2       83.09       83.33      2.07 o 
   0   9   2       34.65       36.87      0.89 o 
   1   9   2      635.26      636.65      6.37 o 
   2   9   2      103.24      102.74      1.32 o 
   3   9   2      104.05      130.30      1.63 o 
   4   9   2      287.42      248.10      2.57 o 
   5   9   2       13.35       12.38      0.80 o 
   6   9   2       10.97       14.13      0.99 o 
   7   9   2      240.54      237.20      3.40 o 
   8   9   2      227.83      221.37      3.39 o 
   0  10   2       11.87       10.10      0.57 o 
   1  10   2      139.65      141.73      1.73 o 
   2  10   2      544.54      507.34      4.41 o 
   3  10   2      855.02      811.57      8.00 o 
   4  10   2      158.83      149.68      1.87 o 
   5  10   2      193.94      180.41      2.09 o 
   6  10   2       26.67       29.75      1.14 o 
   7  10   2      164.86      162.39      2.72 o 
   8  10   2       61.95       78.86      2.94 o 
   0  11   2       48.54       51.42      3.22 o 
   1  11   2       90.39       62.78      1.48 o 
   2  11   2      269.28      258.44      2.57 o 
   3  11   2      203.40      176.75      2.05 o 
   4  11   2      453.54      424.57      4.01 o 
   5  11   2       99.11       96.70      1.52 o 
   6  11   2      152.98      148.50      2.25 o 
   7  11   2       85.46       83.01      1.95 o 
   1  12   2        4.71       11.06      0.68 o 
   2  12   2      502.48      416.60      3.81 o 
   3  12   2      277.26      262.50      2.74 o 
   4  12   2       90.39       89.82      1.43 o 
   5  12   2        0.98        2.48      0.78 o 
   6  12   2       91.59       99.42      1.90 o 
   7  12   2       32.10       33.63      1.57 o 
   0  13   2       11.78       21.60      1.38 o 
   1  13   2       31.91       34.94      1.10 o 
   2  13   2      297.15      243.07      2.53 o 
   3  13   2       19.35       18.39      0.85 o 
   4  13   2       55.63       55.68      1.27 o 
   5  13   2        3.16        3.43      0.82 o 
   6  13   2       18.86       22.43      1.40 o 
   0  14   2       23.72       28.80      1.57 o 
   1  14   2       28.69       25.08      1.83 o 
   2  14   2      210.19      203.84      2.70 o 
   3  14   2       44.43       45.25      1.17 o 
   4  14   2        4.23        3.14      0.79 o 
   5  14   2       42.78       42.19      1.22 o 
   6  14   2       75.20       79.73      1.76 o 
   0  15   2      328.19      310.21      5.48 o 
   1  15   2      126.47      112.21      1.87 o 
   2  15   2       32.91       31.34      1.21 o 
   3  15   2       18.68       21.81      1.15 o 
   4  15   2       35.02       36.25      1.17 o 
   5  15   2       34.55       36.11      1.17 o 
   0  16   2      198.36      184.98      3.74 o 
   1  16   2      111.38      108.01      1.84 o 
   2  16   2        8.26        9.75      1.10 o 
   3  16   2       44.77       50.86      1.66 o 
   4  16   2       22.84       24.11      1.19 o 
   5  16   2      247.73      275.74      3.34 o 
   0  17   2       61.06       68.56      3.31 o 
   1  17   2      112.79      113.31      2.10 o 
   2  17   2        2.38        1.29      1.05 o 
   3  17   2       47.71       49.82      1.68 o 
   4  17   2      297.21      316.25      4.64 o 
   0  18   2     1386.61     1380.31     19.03 o 
   1  18   2      185.53      183.70      2.98 o 
   2  18   2      323.88      327.95      4.44 o 
   1   0   3       47.15       36.53      0.90 o 
   2   0   3     7385.32     8023.21     80.28 o 
   3   0   3       59.57       90.66      1.40 o 
   4   0   3       32.69       24.10      0.79 o 
   5   0   3     1571.94     1597.50     16.41 o 
   6   0   3     1279.47     1297.15     14.39 o 
   7   0   3      136.84      135.02      2.26 o 
   8   0   3       39.58       51.11      3.41 o 
   9   0   3       11.05       15.18      3.24 o 
   1   1   3     7619.34     7580.06     52.46 o 
   2   1   3      320.73      340.87      2.53 o 
   3   1   3       24.44       31.99      1.03 o 
   4   1   3      604.55      647.95      4.80 o 
   5   1   3      747.00      766.68      5.70 o 
   6   1   3      639.11      652.81      5.39 o 
   7   1   3      972.57     1020.84      8.42 o 
   8   1   3      128.37      132.63      2.19 o 
   9   1   3      104.00      118.99      4.90 o 
   0   2   3     1392.69     1264.35     11.74 o 
   1   2   3      273.19      283.16      2.01 o 
   2   2   3      783.76      927.07      6.42 o 
   3   2   3      319.19      382.66      2.78 o 
   4   2   3     2610.85     2894.80     18.94 o 
   5   2   3      294.34      277.90      2.23 o 
   6   2   3      629.18      595.32      4.67 o 
   7   2   3      357.17      359.03      3.91 o 
   8   2   3      331.61      335.66      4.21 o 
   9   2   3      102.84      100.39      4.05 o 
   0   3   3        9.76        7.00      0.28 o 
   1   3   3     8429.90     8642.58     57.43 o 
   2   3   3     2413.95     2362.15     18.49 o 
   3   3   3      988.23     1129.94      7.89 o 
   4   3   3      421.58      432.24      3.24 o 
   5   3   3      148.56      136.37      2.11 o 
   6   3   3      100.94      116.72      2.02 o 
   7   3   3        7.92       10.50      0.97 o 
   8   3   3       54.58       58.74      1.69 o 
   9   3   3       75.73       82.19      2.41 o 
   0   4   3    12911.18    13198.57    155.61 o 
   1   4   3     1510.30     1625.15     11.32 o 
   2   4   3      590.53      619.78      4.89 o 
   3   4   3      439.20      489.29      3.55 o 
   4   4   3      681.16      742.42      5.15 o 
   5   4   3      172.94      173.80      1.75 o 
   6   4   3      369.85      376.07      3.91 o 
   7   4   3       43.93       47.15      1.38 o 
   8   4   3      108.27      116.05      2.12 o 
   9   4   3       57.89       65.73      2.25 o 
   0   5   3      437.96      431.22      5.80 o 
   1   5   3     2968.72     3219.90     21.54 o 
   2   5   3      333.57      363.21      3.00 o 
   3   5   3      144.75      135.53      1.25 o 
   4   5   3      467.67      486.81      4.07 o 
   5   5   3      272.63      274.39      2.59 o 
   6   5   3      318.72      294.65      3.24 o 
   7   5   3      132.77      123.75      2.19 o 
   8   5   3       61.34       68.27      1.75 o 
   9   5   3       54.53       58.83      2.63 o 
   0   6   3     2488.19     2579.19     33.29 o 
   1   6   3     2039.81     2187.17     15.35 o 
   2   6   3      943.39     1008.19      7.79 o 
   3   6   3      440.76      460.42      5.62 o 
   4   6   3      294.47      302.13      2.86 o 
   5   6   3      233.86      208.08      2.15 o 
   6   6   3       64.00       56.34      2.33 o 
   7   6   3       76.91       72.50      1.69 o 
   8   6   3       28.85       31.72      1.64 o 
   0   7   3      798.54      820.08     11.89 o 
   1   7   3       40.12       39.89      0.93 o 
   2   7   3      379.10      378.09      3.15 o 
   3   7   3      186.02      177.09      2.70 o 
   4   7   3      764.90      756.12      6.43 o 
   5   7   3       90.95       84.99      2.00 o 
   6   7   3      298.32      271.64      3.11 o 
   7   7   3      237.82      231.22      3.26 o 
   8   7   3       20.82       18.85      1.23 o 
   0   8   3      392.20      396.22      5.89 o 
   1   8   3      782.88      814.92      8.53 o 
   2   8   3      127.63      116.55      1.37 o 
   3   8   3      212.38      207.74      2.15 o 
   4   8   3       62.19       66.14      1.32 o 
   5   8   3       52.21       47.68      1.83 o 
   6   8   3      351.90      315.30      3.67 o 
   7   8   3        0.94        0.65      1.25 o 
   8   8   3       33.34       32.26      1.41 o 
   0   9   3      444.33      457.99      4.81 o 
   1   9   3       83.66       77.07      0.99 o 
   2   9   3      143.45      152.97      1.69 o 
   3   9   3      683.32      676.21      5.82 o 
   4   9   3      771.60      748.50      6.45 o 
   5   9   3        1.57        1.95      1.08 o 
   6   9   3      147.42      124.73      1.97 o 
   7   9   3       30.17       28.51      1.51 o 
   8   9   3       69.87       76.03      1.95 o 
   0  10   3       80.15       83.36      1.32 o 
   1  10   3      221.25      209.20      1.95 o 
   2  10   3      650.29      632.00      5.37 o 
   3  10   3      468.46      455.06      4.14 o 
   4  10   3      306.35      279.48      2.75 o 
   5  10   3      332.04      299.95      3.07 o 
   6  10   3       80.38       73.37      1.59 o 
   7  10   3        6.54        6.52      1.13 o 
   8  10   3       74.51       84.54      3.92 o 
   0  11   3      223.62      249.85      3.65 o 
   1  11   3       25.20       44.16      0.94 o 
   2  11   3       80.09       99.67      1.35 o 
   3  11   3      150.12      138.90      1.71 o 
   4  11   3      397.50      367.82      3.43 o 
   5  11   3       35.06       38.02      1.23 o 
   6  11   3       27.54       27.80      1.17 o 
   7  11   3       48.82       47.04      1.94 o 
   0  12   3      323.89      345.51      5.63 o 
   1  12   3      222.70      188.69      2.37 o 
   2  12   3       18.50       16.73      0.95 o 
   3  12   3      546.15      475.57      4.37 o 
   4  12   3      139.43      126.77      1.76 o 
   5  12   3      125.39      115.76      1.76 o 
   6  12   3       58.13       59.75      1.57 o 
   7  12   3       44.01       47.19      1.62 o 
   0  13   3       32.98       35.88      1.54 o 
   1  13   3       13.25       17.96      0.96 o 
   2  13   3      327.51      306.71      3.14 o 
   3  13   3       77.00       66.18      1.31 o 
   4  13   3       12.18       10.29      0.82 o 
   5  13   3        4.11        4.94      0.83 o 
   6  13   3       35.18       33.38      1.41 o 
   0  14   3      365.34      338.32      5.45 o 
   1  14   3        8.00       11.37      0.86 o 
   2  14   3       98.52       97.95      1.87 o 
   3  14   3      174.10      163.34      2.07 o 
   4  14   3       87.76       85.97      1.54 o 
   5  14   3       37.87       44.65      1.26 o 
   6  14   3      105.48       97.56      2.02 o 
   0  15   3      186.45      162.22      3.37 o 
   1  15   3      202.87      199.93      2.49 o 
   2  15   3       69.34       69.96      1.62 o 
   3  15   3      128.32      129.74      2.20 o 
   4  15   3      218.26      212.78      2.56 o 
   5  15   3       54.00       61.13      1.48 o 
   0  16   3        2.75        1.58      1.24 o 
   1  16   3        0.94        0.09      0.84 o 
   2  16   3       29.85       32.19      1.38 o 
   3  16   3      136.49      137.33      2.46 o 
   4  16   3       81.15       88.87      1.94 o 
   5  16   3      351.61      379.13      4.16 o 
   0  17   3       72.44       68.94      2.44 o 
   1  17   3      310.64      306.08      3.96 o 
   2  17   3       28.99       33.67      2.02 o 
   3  17   3      236.22      225.90      3.40 o 
   4  17   3      491.45      504.38      7.01 o 
   0  18   3        0.47       12.54      6.07 o 
   1  18   3      183.48      179.85      2.76 o 
   2  18   3      189.07      192.79      3.18 o 
   1   0   4     3814.55     4008.82     42.19 o 
   2   0   4      466.61      606.35      6.26 o 
   3   0   4     1965.50     1911.17     19.32 o 
   4   0   4      663.50      669.31      7.08 o 
   5   0   4      115.29      130.99      1.96 o 
   6   0   4        0.48        5.78      1.21 o 
   7   0   4        0.02        0.33      1.02 o 
   8   0   4      231.31      245.16      7.11 o 
   9   0   4      156.65      157.36      8.28 o 
   0   1   4     2771.96     2333.33     62.69 o 
   1   1   4     1375.20     1445.51     10.19 o 
   2   1   4     1726.50     1863.17     13.67 o 
   3   1   4      841.75      925.51      6.66 o 
   4   1   4      887.43      965.37      7.00 o 
   5   1   4       20.11       15.11      0.83 o 
   6   1   4      678.03      699.44      5.73 o 
   7   1   4      361.25      356.90      3.13 o 
   8   1   4       41.98       45.01      1.73 o 
   9   1   4      476.21      508.04     12.18 o 
   0   2   4     1014.29     1059.13     10.00 o 
   1   2   4     2825.63     2912.71     19.45 o 
   2   2   4     1656.28     1847.30     13.33 o 
   3   2   4     1466.31     1597.42     12.48 o 
   4   2   4      237.01      242.55      2.00 o 
   5   2   4       64.51       68.59      1.65 o 
   6   2   4       77.05       66.60      1.16 o 
   7   2   4      266.53      261.10      2.89 o 
   8   2   4      131.58      134.06      2.39 o 
   9   2   4       39.68       40.79      3.53 o 
   0   3   4    10313.88    10475.63     96.73 o 
   1   3   4      135.15      118.34      0.97 o 
   2   3   4       67.84       96.95      1.30 o 
   3   3   4     3730.54     3977.75     31.54 o 
   4   3   4      366.16      356.66      2.72 o 
   5   3   4      569.46      528.74      3.96 o 
   6   3   4      780.77      768.79      7.22 o 
   7   3   4       17.93       19.81      0.98 o 
   8   3   4       61.16       62.66      1.75 o 
   9   3   4       52.97       62.20      2.20 o 
   0   4   4     1028.16     1021.12      9.55 o 
   1   4   4     3953.05     4139.87     27.60 o 
   2   4   4      178.47      176.91      1.57 o 
   3   4   4      304.72      354.38      2.67 o 
   4   4   4      149.65      143.24      1.28 o 
   5   4   4      108.26      104.14      1.35 o 
   6   4   4      336.10      305.22      3.32 o 
   7   4   4      302.09      290.43      3.30 o 
   8   4   4        4.52        2.30      1.14 o 
   9   4   4       89.62       92.90      2.58 o 
   0   5   4       16.95       13.28      0.43 o 
   1   5   4      870.63      936.11      6.37 o 
   2   5   4      653.54      644.58      5.02 o 
   3   5   4     1438.34     1555.26     11.16 o 
   4   5   4      158.95      181.43      1.74 o 
   5   5   4       10.31        8.68      0.75 o 
   6   5   4        6.65        8.08      1.02 o 
   7   5   4       69.63       67.87      1.49 o 
   8   5   4      356.30      366.46      4.97 o 
   9   5   4      138.56      153.15      3.24 o 
   0   6   4     1747.78     1861.61     23.68 o 
   1   6   4      427.85      477.78      3.17 o 
   2   6   4     1759.70     1879.44     13.67 o 
   3   6   4      625.37      623.15      5.90 o 
   4   6   4      747.34      739.96      6.00 o 
   5   6   4      414.44      344.71      3.61 o 
   6   6   4      373.73      340.44      5.07 o 
   7   6   4        4.37        3.15      0.86 o 
   8   6   4      267.76      262.02      3.97 o 
   0   7   4       55.12       55.00      0.96 o 
   1   7   4      382.80      410.31      2.83 o 
   2   7   4      313.55      324.34      2.63 o 
   3   7   4      686.24      718.89      6.06 o 
   4   7   4      127.93      112.05      2.66 o 
   5   7   4      183.23      180.13      2.37 o 
   6   7   4      131.46      129.79      1.95 o 
   7   7   4      148.80      134.63      2.34 o 
   8   7   4       34.22       35.93      1.76 o 
   0   8   4      348.79      342.10      3.51 o 
   1   8   4      498.58      508.50      3.67 o 
   2   8   4      392.89      435.82      3.62 o 
   3   8   4      804.91      765.86      6.21 o 
   4   8   4      359.07      326.12      3.01 o 
   5   8   4      683.87      598.09      6.23 o 
   6   8   4       85.89       87.88      2.05 o 
   7   8   4      118.99      113.23      1.95 o 
   8   8   4       53.02       51.05      2.30 o 
   0   9   4       75.02       76.48      1.20 o 
   1   9   4       91.21       85.58      1.00 o 
   2   9   4      648.68      634.41      6.29 o 
   3   9   4      142.42      134.09      1.59 o 
   4   9   4        3.08        2.07      0.76 o 
   5   9   4      684.65      630.52      5.59 o 
   6   9   4       91.78       82.81      1.62 o 
   7   9   4       69.48       68.32      1.62 o 
   8   9   4      111.72      108.15      2.55 o 
   0  10   4      512.13      523.69      7.35 o 
   1  10   4      660.55      674.81      6.10 o 
   2  10   4      730.66      649.69      5.48 o 
   3  10   4      879.69      793.87      6.76 o 
   4  10   4      627.11      602.88      5.34 o 
   5  10   4      211.00      191.25      2.25 o 
   6  10   4       31.36       34.92      1.27 o 
   7  10   4       16.18       19.53      1.19 o 
   8  10   4        8.80        8.17      2.74 o 
   0  11   4      174.45      181.01      2.83 o 
   1  11   4        6.18        3.89      0.57 o 
   2  11   4      749.09      651.90      5.54 o 
   3  11   4      206.27      155.95      1.89 o 
   4  11   4      179.83      158.35      1.99 o 
   5  11   4      142.57      138.07      1.88 o 
   6  11   4       28.07       30.30      1.43 o 
   7  11   4       61.74       67.29      1.90 o 
   0  12   4       32.92       21.93      2.03 o 
   1  12   4       75.26       77.32      1.25 o 
   2  12   4      196.50      188.67      2.34 o 
   3  12   4      155.57      156.95      1.94 o 
   4  12   4      103.30       93.42      1.51 o 
   5  12   4      219.04      205.88      2.43 o 
   6  12   4       30.49       37.66      1.31 o 
   7  12   4       65.55       66.86      1.97 o 
   0  13   4      159.90      144.10      2.95 o 
   1  13   4       89.53       74.58      1.51 o 
   2  13   4       53.25       57.03      1.50 o 
   3  13   4       14.57       17.38      0.85 o 
   4  13   4        2.53        3.44      0.76 o 
   5  13   4       82.02       81.16      1.53 o 
   6  13   4       14.24       16.39      1.14 o 
   0  14   4       80.47       80.71      2.26 o 
   1  14   4      285.00      248.79      2.82 o 
   2  14   4       22.90       24.19      1.05 o 
   3  14   4       26.35       28.11      1.12 o 
   4  14   4       95.95       95.45      1.62 o 
   5  14   4       49.03       47.47      1.27 o 
   6  14   4       45.51       58.93      1.66 o 
   0  15   4        4.54       10.88      1.89 o 
   1  15   4      239.67      227.60      2.87 o 
   2  15   4      465.68      449.34      5.17 o 
   3  15   4      189.62      184.23      2.65 o 
   4  15   4      152.45      149.83      2.09 o 
   5  15   4      192.10      193.40      2.50 o 
   0  16   4        0.16       -1.35      2.01 o 
   1  16   4      143.98      140.18      2.36 o 
   2  16   4      286.12      287.54      3.59 o 
   3  16   4      170.41      168.97      2.77 o 
   4  16   4      161.23      168.84      2.65 o 
   5  16   4      202.92      220.04      2.98 o 
   0  17   4      164.20      162.26      3.60 o 
   1  17   4      559.13      540.75      6.11 o 
   2  17   4      497.51      474.13      5.71 o 
   3  17   4       97.80      102.72      2.26 o 
   4  17   4      334.77      359.69      6.08 o 
   0  18   4        8.17       13.71      1.82 o 
   1  18   4      210.16      216.09      3.09 o 
   2  18   4      152.87      150.71      2.76 o 
   1   0   5      918.49      951.22     11.96 o 
   2   0   5     6621.32     7306.52     68.12 o 
   3   0   5      717.01      849.39      8.78 o 
   4   0   5       89.02      116.30      1.68 o 
   5   0   5      191.57      193.29      2.54 o 
   6   0   5       65.48       68.08      2.07 o 
   7   0   5      533.95      570.28      6.89 o 
   8   0   5      218.00      215.72      9.36 o 
   9   0   5       85.43       93.83      6.55 o 
   0   1   5        1.13        1.77      0.31 o 
   1   1   5     3317.77     3485.11     24.50 o 
   2   1   5     1449.62     1554.20     11.88 o 
   3   1   5        8.63       12.02      0.51 o 
   4   1   5      598.90      682.59      5.04 o 
   5   1   5      220.04      248.15      2.30 o 
   6   1   5      477.00      491.85      4.20 o 
   7   1   5      187.80      202.30      2.01 o 
   8   1   5      240.12      249.96      4.03 o 
   9   1   5      111.36      131.13      5.24 o 
   0   2   5      886.84      919.67      8.71 o 
   1   2   5       62.52       59.42      0.53 o 
   2   2   5     8685.12     9386.84     73.12 o 
   3   2   5      104.99      124.21      1.48 o 
   4   2   5       41.33       34.48      0.70 o 
   5   2   5     1212.49     1239.58      8.60 o 
   6   2   5       29.12       25.71      1.02 o 
   7   2   5       12.28       10.17      0.86 o 
   8   2   5      193.16      199.89      3.46 o 
   9   2   5       18.32       23.57      2.32 o 
   0   3   5     1103.91     1199.82     11.17 o 
   1   3   5     1073.05     1146.65      7.43 o 
   2   3   5     4138.68     4513.25     38.25 o 
   3   3   5     2675.59     2905.81     20.00 o 
   4   3   5        4.24       14.75      0.56 o 
   5   3   5       46.57       43.01      1.10 o 
   6   3   5      130.27      138.52      1.92 o 
   7   3   5        8.54        8.78      0.87 o 
   8   3   5       45.80       51.73      1.87 o 
   9   3   5       71.51       73.62      2.39 o 
   0   4   5     1467.03     1619.95     15.05 o 
   1   4   5     3041.54     3103.58     20.62 o 
   2   4   5     1500.10     1648.34     13.16 o 
   3   4   5      108.52      138.42      1.46 o 
   4   4   5       63.50       65.69      0.92 o 
   5   4   5      912.94      852.87      6.85 o 
   6   4   5      186.15      178.69      2.43 o 
   7   4   5      105.29      113.27      1.85 o 
   8   4   5      195.05      201.26      3.55 o 
   9   4   5      142.40      149.56      3.18 o 
   0   5   5        3.14        2.07      0.45 o 
   1   5   5      580.49      561.50      3.91 o 
   2   5   5       63.79       78.77      0.97 o 
   3   5   5      395.84      410.65      4.15 o 
   4   5   5       28.56       30.46      0.72 o 
   5   5   5      490.20      525.10      4.62 o 
   6   5   5       59.69       53.47      1.29 o 
   7   5   5       50.24       50.38      1.34 o 
   8   5   5       60.55       65.42      2.47 o 
   9   5   5       64.54       66.01      2.24 o 
   0   6   5       30.53       29.38      1.41 o 
   1   6   5      841.56      902.01      6.18 o 
   2   6   5      484.46      524.50      4.01 o 
   3   6   5       34.93       29.84      0.81 o 
   4   6   5       23.02       20.08      0.87 o 
   5   6   5      566.18      583.75      5.11 o 
   6   6   5      296.26      258.91      2.98 o 
   7   6   5      126.99      129.00      2.01 o 
   8   6   5      274.02      272.04      4.39 o 
   0   7   5      826.14      820.21      8.52 o 
   1   7   5     1128.75     1182.58      7.81 o 
   2   7   5      394.17      394.08      3.11 o 
   3   7   5     1566.51     1532.35     12.37 o 
   4   7   5     1620.35     1509.34     12.27 o 
   5   7   5      131.53      137.64      1.73 o 
   6   7   5      296.90      277.93      3.18 o 
   7   7   5        5.62        5.20      0.91 o 
   8   7   5       58.04       59.79      2.10 o 
   0   8   5        2.90        3.31      0.47 o 
   1   8   5       67.85       65.54      0.75 o 
   2   8   5      482.70      488.50      4.17 o 
   3   8   5      338.51      338.31      3.14 o 
   4   8   5      336.24      296.61      2.90 o 
   5   8   5      302.91      288.18      2.90 o 
   6   8   5      191.26      165.42      2.28 o 
   7   8   5      138.00      129.47      2.77 o 
   8   8   5      119.86      118.73      2.80 o 
   0   9   5      306.52      334.53      4.06 o 
   1   9   5      288.76      292.30      2.19 o 
   2   9   5      472.56      476.79      4.12 o 
   3   9   5      343.35      377.22      3.48 o 
   4   9   5      568.48      496.70      4.47 o 
   5   9   5      190.99      176.58      2.77 o 
   6   9   5       17.84       15.45      0.99 o 
   7   9   5       61.19       62.34      1.55 o 
   8   9   5      102.27       95.96      3.19 o 
   0  10   5      399.18      408.24      4.21 o 
   1  10   5      139.32      140.29      1.56 o 
   2  10   5      541.90      530.62      4.39 o 
   3  10   5     2087.90     1970.99     16.31 o 
   4  10   5      369.01      327.53      3.22 o 
   5  10   5        0.51        2.50      0.82 o 
   6  10   5       97.94       92.81      1.76 o 
   7  10   5      191.26      195.47      2.71 o 
   8  10   5       34.28       39.32      4.81 o 
   0  11   5       39.04       42.19      1.39 o 
   1  11   5       60.15       69.93      1.75 o 
   2  11   5       26.89       23.12      1.05 o 
   3  11   5      355.40      326.72      3.19 o 
   4  11   5      103.99       98.12      1.97 o 
   5  11   5       42.22       43.73      1.17 o 
   6  11   5       98.53       93.29      1.80 o 
   7  11   5       52.87       57.43      1.60 o 
   0  12   5      120.04      100.59      3.20 o 
   1  12   5      170.85      168.43      1.79 o 
   2  12   5       23.01       25.10      0.83 o 
   3  12   5       70.57       64.47      1.30 o 
   4  12   5       51.93       52.13      1.21 o 
   5  12   5      198.70      197.39      2.37 o 
   6  12   5      247.09      256.34      3.22 o 
   7  12   5       20.72       19.62      1.46 o 
   0  13   5      126.25      120.27      2.67 o 
   1  13   5      834.27      743.87      6.77 o 
   2  13   5       10.40        8.75      0.72 o 
   3  13   5      200.77      211.96      2.52 o 
   4  13   5      162.74      152.14      2.00 o 
   5  13   5       86.07       93.41      1.63 o 
   6  13   5      105.63      100.93      1.98 o 
   0  14   5       55.72       62.64      2.09 o 
   1  14   5       52.28       50.27      1.41 o 
   2  14   5      277.46      261.37      3.25 o 
   3  14   5      302.26      306.98      3.03 o 
   4  14   5        0.64        1.70      0.78 o 
   5  14   5      103.20       93.59      1.72 o 
   6  14   5      182.74      180.10      2.72 o 
   0  15   5      221.66      210.98      3.98 o 
   1  15   5      159.16      157.24      2.44 o 
   2  15   5       58.23       64.73      1.66 o 
   3  15   5       30.98       35.03      1.29 o 
   4  15   5      247.21      236.70      2.63 o 
   5  15   5       46.83       52.77      1.37 o 
   0  16   5        5.67        4.19      1.47 o 
   1  16   5      102.73      104.70      2.06 o 
   2  16   5       77.20       75.43      1.74 o 
   3  16   5      249.06      244.78      3.48 o 
   4  16   5      397.92      397.46      4.66 o 
   0  17   5        6.00        9.62      1.58 o 
   1  17   5      192.33      189.27      2.90 o 
   2  17   5      424.39      426.61      4.91 o 
   3  17   5       45.37       49.75      1.69 o 
   4  17   5      112.26      116.48      3.14 o 
   0  18   5      363.52      368.71      5.42 o 
   1  18   5      207.50      216.10      3.09 o 
   2  18   5        5.59        5.09      1.25 o 
   0   0   6       56.70       52.50      2.02 o 
   1   0   6    12714.58    12753.75    142.60 o 
   2   0   6     5520.14     5862.54     61.42 o 
   3   0   6       73.69       88.69      1.33 o 
   4   0   6       68.90       57.47      1.13 o 
   5   0   6      281.67      317.90      4.00 o 
   6   0   6      625.86      624.53      7.33 o 
   7   0   6      454.35      467.59      5.82 o 
   8   0   6       61.62       67.16      5.36 o 
   9   0   6      281.50      299.94     12.28 o 
   0   1   6    13844.95    13742.17    123.75 o 
   1   1   6     3218.35     3258.08     22.36 o 
   2   1   6     1157.07     1179.06      8.25 o 
   3   1   6     4148.43     4599.27     33.81 o 
   4   1   6     1721.54     1836.11     13.04 o 
   5   1   6      474.83      458.52      3.86 o 
   6   1   6      169.74      191.64      1.93 o 
   7   1   6      168.90      165.13      1.82 o 
   8   1   6       26.75       29.78      1.52 o 
   9   1   6       52.60       58.41      3.79 o 
   0   2   6      272.14      268.43      2.71 o 
   1   2   6     3416.06     3601.34     23.70 o 
   2   2   6     1380.60     1512.49     11.77 o 
   3   2   6      470.21      592.59      4.30 o 
   4   2   6      763.22      869.43      6.26 o 
   5   2   6      240.38      260.67      2.30 o 
   6   2   6       63.01       59.30      1.02 o 
   7   2   6       69.18       69.43      1.39 o 
   8   2   6       74.70       89.54      2.34 o 
   9   2   6       76.87       75.72      3.34 o 
   0   3   6      372.33      410.73      4.05 o 
   1   3   6     1181.18     1238.13      8.23 o 
   2   3   6     2079.28     2254.51     22.56 o 
   3   3   6     3604.52     3911.89     29.83 o 
   4   3   6       61.56       65.72      0.82 o 
   5   3   6       59.19       67.99      0.98 o 
   6   3   6      230.57      233.42      2.71 o 
   7   3   6      110.34      108.88      1.79 o 
   8   3   6      156.50      160.04      3.06 o 
   9   3   6       85.83       87.89      2.47 o 
   0   4   6      691.86      718.20      6.79 o 
   1   4   6      452.37      499.17      3.44 o 
   2   4   6     2210.21     2512.97     21.69 o 
   3   4   6     3512.40     3613.44     25.63 o 
   4   4   6      835.61      821.42      5.84 o 
   5   4   6      359.45      327.75      3.11 o 
   6   4   6       94.17       98.15      1.62 o 
   7   4   6       34.25       37.31      1.16 o 
   8   4   6       49.54       48.11      1.84 o 
   9   4   6       84.76       87.59      2.29 o 
   0   5   6     3335.27     3328.51     30.76 o 
   1   5   6       89.35       84.14      0.82 o 
   2   5   6       62.06       57.89      1.01 o 
   3   5   6      978.61     1021.12      8.70 o 
   4   5   6      180.52      204.88      1.88 o 
   5   5   6       49.52       42.57      1.03 o 
   6   5   6      107.35      113.61      1.75 o 
   7   5   6       28.38       21.91      1.07 o 
   8   5   6      224.20      230.54      3.89 o 
   9   5   6       71.26       73.23      2.26 o 
   0   6   6      269.11      252.35      2.65 o 
   1   6   6     1696.44     1803.69     12.10 o 
   2   6   6       44.45       52.25      0.82 o 
   3   6   6      183.34      158.98      1.83 o 
   4   6   6       70.00       72.75      1.15 o 
   5   6   6      121.49      115.22      1.73 o 
   6   6   6      191.43      188.54      2.70 o 
   7   6   6      159.88      172.44      2.37 o 
   8   6   6      161.03      154.93      3.69 o 
   0   7   6       10.23        9.31      0.50 o 
   1   7   6      170.07      179.49      1.46 o 
   2   7   6      249.70      254.53      2.14 o 
   3   7   6      881.92      950.80      7.85 o 
   4   7   6     1525.90     1417.17     11.56 o 
   5   7   6      137.68      117.84      1.73 o 
   6   7   6        1.55        0.91      0.79 o 
   7   7   6      134.79      122.89      2.00 o 
   8   7   6       45.85       44.15      1.89 o 
   0   8   6        0.13       -0.20      0.45 o 
   1   8   6      441.62      458.15      3.29 o 
   2   8   6      185.27      212.98      2.08 o 
   3   8   6      471.23      485.00      4.28 o 
   4   8   6      477.50      502.13      4.48 o 
   5   8   6      392.13      358.22      3.44 o 
   6   8   6      150.56      143.82      2.09 o 
   7   8   6      169.49      162.29      2.47 o 
   8   8   6       25.13       24.68      1.68 o 
   0   9   6        4.29        2.50      0.51 o 
   1   9   6      172.99      178.56      1.59 o 
   2   9   6      791.57      762.99      6.03 o 
   3   9   6      126.71      121.97      1.61 o 
   4   9   6      243.50      230.08      2.44 o 
   5   9   6      274.25      253.82      3.24 o 
   6   9   6      125.77      115.69      1.90 o 
   7   9   6       26.42       26.31      1.20 o 
   8   9   6      179.91      182.14      4.28 o 
   0  10   6      196.43      171.18      2.09 o 
   1  10   6      345.68      332.30      2.87 o 
   2  10   6       70.90       69.78      1.19 o 
   3  10   6        3.83        5.68      1.37 o 
   4  10   6      523.30      491.50      4.48 o 
   5  10   6      239.66      217.13      2.44 o 
   6  10   6       61.03       61.11      1.50 o 
   7  10   6        0.68        1.69      1.03 o 
   0  11   6      163.96      164.47      2.68 o 
   1  11   6      807.39      761.61      6.42 o 
   2  11   6      270.09      254.43      2.76 o 
   3  11   6      507.46      470.39      4.57 o 
   4  11   6      102.76       94.96      1.49 o 
   5  11   6      205.46      184.36      2.32 o 
   6  11   6      127.53      126.86      2.30 o 
   7  11   6       19.84       23.47      1.31 o 
   0  12   6      444.28      419.83      6.28 o 
   1  12   6        5.34        5.13      0.63 o 
   2  12   6      276.17      279.02      2.63 o 
   3  12   6      387.22      362.79      3.50 o 
   4  12   6       86.80       82.31      1.44 o 
   5  12   6       23.89       25.00      1.05 o 
   6  12   6       80.05       75.95      1.72 o 
   7  12   6      326.82      331.41      4.46 o 
   0  13   6      254.34      236.65      4.11 o 
   1  13   6      401.17      375.08      4.26 o 
   2  13   6       69.08       68.62      1.25 o 
   3  13   6       31.12       27.81      0.91 o 
   4  13   6      164.99      169.90      2.14 o 
   5  13   6        1.06        0.90      0.90 o 
   6  13   6       27.19       31.72      1.33 o 
   0  14   6        2.79        3.38      1.32 o 
   1  14   6        7.17        4.76      0.90 o 
   2  14   6       52.33       52.64      1.40 o 
   3  14   6      455.28      471.66      4.42 o 
   4  14   6      203.57      202.75      2.32 o 
   5  14   6       21.76       26.79      1.16 o 
   6  14   6       25.35       30.90      1.29 o 
   0  15   6       97.66       89.61      2.86 o 
   1  15   6      120.22      117.11      2.07 o 
   2  15   6       68.02       63.58      1.64 o 
   3  15   6      116.78      119.11      2.08 o 
   4  15   6       13.07       16.16      0.98 o 
   5  15   6      156.89      150.33      2.37 o 
   0  16   6        2.41        0.70      1.27 o 
   1  16   6       72.66       75.73      1.81 o 
   2  16   6       81.67       77.38      1.85 o 
   3  16   6      136.76      138.57      2.64 o 
   4  16   6      300.10      299.00      3.78 o 
   0  17   6      146.44      136.28      3.04 o 
   1  17   6        7.33       13.00      1.18 o 
   2  17   6      230.43      243.98      3.32 o 
   3  17   6      288.80      280.63      3.94 o 
   4  17   6       48.92       55.09      2.55 o 
   0  18   6       45.51       52.07      2.24 o 
   1  18   6       60.31       64.08      1.77 o 
   2  18   6       17.60       23.80      1.48 o 
   1   0   7     1614.26     1724.87     20.92 o 
   2   0   7     1542.18     1646.36     17.45 o 
   3   0   7     3303.94     3702.15     35.90 o 
   4   0   7      496.72      504.93      6.67 o 
   5   0   7       15.19        7.05      0.85 o 
   6   0   7      617.26      571.77      6.78 o 
   7   0   7        0.09        0.07      1.21 o 
   8   0   7       78.73       85.25      5.77 o 
   9   0   7       71.48       71.86      5.81 o 
   0   1   7      362.10      362.37      3.64 o 
   1   1   7      133.39      123.33      1.02 o 
   2   1   7     1570.75     1711.61     12.18 o 
   3   1   7      440.98      558.38      3.95 o 
   4   1   7      178.75      173.80      1.75 o 
   5   1   7      350.74      360.83      3.01 o 
   6   1   7      129.14      115.12      1.36 o 
   7   1   7       30.59       31.35      1.24 o 
   8   1   7       93.59       91.83      2.33 o 
   9   1   7       21.53       24.12      2.95 o 
   0   2   7     1132.28     1147.11     10.92 o 
   1   2   7     1307.52     1319.72      8.75 o 
   2   2   7      622.04      666.59      6.72 o 
   3   2   7      846.23      893.55      6.36 o 
   4   2   7      258.28      294.23      2.34 o 
   5   2   7      875.29      926.47      7.39 o 
   6   2   7        2.37        2.93      0.60 o 
   7   2   7      158.42      162.86      2.46 o 
   8   2   7      356.06      377.60      4.95 o 
   9   2   7       19.82       24.12      2.37 o 
   0   3   7     4719.72     5125.62     45.47 o 
   1   3   7     2050.89     2086.22     13.80 o 
   2   3   7     9375.93    10219.89     89.06 o 
   3   3   7     1202.32     1263.34      9.31 o 
   4   3   7      905.65      951.70      6.96 o 
   5   3   7       90.58       99.78      1.45 o 
   6   3   7      365.10      356.06      3.73 o 
   7   3   7       85.23       88.80      1.81 o 
   8   3   7       61.88       58.58      2.01 o 
   9   3   7        9.16        9.89      1.53 o 
   0   4   7      531.18      574.85      5.63 o 
   1   4   7      343.40      352.44      2.49 o 
   2   4   7      254.27      285.35      2.26 o 
   3   4   7      323.03      317.07      3.38 o 
   4   4   7       97.44      109.61      1.11 o 
   5   4   7      193.78      169.00      2.78 o 
   6   4   7      127.10      126.24      1.85 o 
   7   4   7       38.54       42.94      1.32 o 
   8   4   7       35.26       32.14      1.66 o 
   9   4   7      106.71      109.66      2.38 o 
   0   5   7       15.36       26.06      0.68 o 
   1   5   7     1246.52     1302.26      8.78 o 
   2   5   7     1049.94     1145.70      7.81 o 
   3   5   7       30.40       37.38      0.96 o 
   4   5   7      184.75      181.83      1.73 o 
   5   5   7       34.91       40.08      1.08 o 
   6   5   7       70.69       55.20      1.30 o 
   7   5   7       99.77      107.41      1.94 o 
   8   5   7       62.52       58.31      2.07 o 
   9   5   7      293.85      308.80      4.47 o 
   0   6   7      179.77      187.22      2.22 o 
   1   6   7      307.80      338.18      2.56 o 
   2   6   7      674.05      690.10      5.01 o 
   3   6   7       36.05       34.66      0.77 o 
   4   6   7        2.33        6.96      0.59 o 
   5   6   7      638.10      644.82      6.16 o 
   6   6   7        8.20        8.20      0.84 o 
   7   6   7      169.72      161.38      2.60 o 
   8   6   7       66.97       63.06      2.16 o 
   0   7   7      594.25      643.81      6.24 o 
   1   7   7      473.31      500.69      3.55 o 
   2   7   7     1672.52     1743.40     12.70 o 
   3   7   7      704.62      710.66      6.85 o 
   4   7   7      545.49      570.73      4.98 o 
   5   7   7       94.82       93.01      2.10 o 
   6   7   7       27.20       31.50      1.44 o 
   7   7   7       41.20       41.11      1.46 o 
   8   7   7       48.93       48.20      1.91 o 
   0   8   7      498.09      492.90      4.90 o 
   1   8   7      289.83      291.68      2.22 o 
   2   8   7      457.17      442.46      3.66 o 
   3   8   7      610.50      582.96      5.04 o 
   4   8   7     1281.63     1207.40      9.96 o 
   5   8   7       42.64       37.88      1.14 o 
   6   8   7      124.09      110.90      1.84 o 
   7   8   7      164.17      158.20      2.65 o 
   8   8   7       34.41       36.63      1.87 o 
   0   9   7      454.10      486.30      5.24 o 
   1   9   7      155.11      152.16      1.47 o 
   2   9   7      437.90      463.20      3.70 o 
   3   9   7      134.89      126.91      1.61 o 
   4   9   7      756.01      708.69      6.12 o 
   5   9   7       32.41       37.68      1.16 o 
   6   9   7       86.72       82.34      1.80 o 
   7   9   7       25.03       26.15      1.35 o 
   8   9   7       18.29       20.93      1.68 o 
   0  10   7        0.30        1.24      0.56 o 
   1  10   7      358.42      342.43      3.07 o 
   2  10   7      401.36      379.36      3.16 o 
   3  10   7     1835.15     1733.52     14.90 o 
   4  10   7      218.52      205.32      2.30 o 
   5  10   7        1.80        2.61      0.82 o 
   6  10   7      114.20      109.59      1.91 o 
   7  10   7      142.76      146.03      2.62 o 
   0  11   7       20.17       11.84      0.86 o 
   1  11   7      420.33      379.08      3.38 o 
   2  11   7     1278.44     1201.50      9.29 o 
   3  11   7      276.48      260.68      2.68 o 
   4  11   7      564.12      541.81      4.91 o 
   5  11   7      439.77      413.28      4.41 o 
   6  11   7       87.63       84.98      1.76 o 
   7  11   7       23.70       23.22      1.40 o 
   0  12   7      174.65      160.00      3.08 o 
   1  12   7      345.70      320.28      3.12 o 
   2  12   7      389.72      369.76      3.29 o 
   3  12   7       45.46       41.97      1.02 o 
   4  12   7      138.48      121.85      1.87 o 
   5  12   7      157.12      153.19      2.28 o 
   6  12   7       21.17       22.16      1.18 o 
   7  12   7       24.38       29.44      1.45 o 
   0  13   7      199.54      204.20      3.70 o 
   1  13   7      203.28      188.90      2.58 o 
   2  13   7        1.43        5.11      0.83 o 
   3  13   7      552.40      525.88      4.87 o 
   4  13   7       69.76       76.35      1.39 o 
   5  13   7      112.26      107.35      1.83 o 
   6  13   7       68.62       73.73      1.68 o 
   0  14   7      160.91      152.82      3.16 o 
   1  14   7       57.31       57.99      1.50 o 
   2  14   7      310.95      300.32      3.49 o 
   3  14   7      184.94      196.30      2.58 o 
   4  14   7       12.38       12.87      0.90 o 
   5  14   7       11.32       10.86      0.99 o 
   6  14   7       44.20       46.11      1.53 o 
   0  15   7       81.55       83.66      2.43 o 
   1  15   7       67.95       64.22      1.62 o 
   2  15   7       21.99       20.44      1.20 o 
   3  15   7       39.53       45.64      1.33 o 
   4  15   7      172.36      166.61      2.21 o 
   5  15   7        7.77        8.55      1.09 o 
   0  16   7       11.37       16.47      1.43 o 
   1  16   7       92.78       94.51      1.97 o 
   2  16   7       62.68       67.93      1.85 o 
   3  16   7       63.30       71.27      1.89 o 
   4  16   7      279.59      285.81      3.50 o 
   0  17   7      196.43      189.57      3.79 o 
   1  17   7      442.36      427.56      5.21 o 
   2  17   7      289.78      288.88      3.88 o 
   3  17   7      107.29      108.17      2.31 o 
   0  18   7        2.98        2.63      1.68 o 
   1  18   7       49.34       51.98      1.71 o 
   2  18   7       30.38       34.54      2.31 o 
   0   0   8      211.68      217.33      3.36 o 
   1   0   8     1068.92     1142.04     12.95 o 
   2   0   8     5130.23     5762.21     60.35 o 
   3   0   8     4904.55     5732.85     60.08 o 
   4   0   8       26.61       34.98      1.10 o 
   5   0   8     1155.05     1107.64     11.36 o 
   6   0   8        0.74        0.02      0.77 o 
   7   0   8       33.38       25.30      1.31 o 
   8   0   8      694.42      773.07     18.79 o 
   9   0   8        7.98        5.84      3.66 o 
   0   1   8     2866.66     2992.98     28.92 o 
   1   1   8     3517.93     3578.07     24.27 o 
   2   1   8     3379.73     3577.74     26.38 o 
   3   1   8       16.79       13.81      0.53 o 
   4   1   8     2079.92     2295.97     15.64 o 
   5   1   8       97.40       96.60      1.19 o 
   6   1   8      209.74      202.88      2.07 o 
   7   1   8      228.50      220.15      3.11 o 
   8   1   8        2.42        3.51      1.25 o 
   9   1   8       63.09       67.08      4.10 o 
   0   2   8     1903.12     2040.68     19.30 o 
   1   2   8     5128.82     5533.93     36.80 o 
   2   2   8      333.92      302.99      2.85 o 
   3   2   8      800.36      941.07      6.46 o 
   4   2   8      663.90      723.23      5.27 o 
   5   2   8      309.29      310.79      2.74 o 
   6   2   8      482.20      492.12      4.15 o 
   7   2   8        1.61        2.85      0.86 o 
   8   2   8       65.00       70.09      1.97 o 
   9   2   8      213.98      228.26      5.67 o 
   0   3   8     1687.98     1838.93     17.52 o 
   1   3   8     1309.09     1351.35      9.00 o 
   2   3   8     1149.14     1221.62     11.32 o 
   3   3   8     2145.07     2287.19     18.69 o 
   4   3   8      365.29      376.72      2.78 o 
   5   3   8       69.04       71.50      1.02 o 
   6   3   8      215.48      214.46      2.42 o 
   7   3   8      157.51      163.09      2.53 o 
   8   3   8      162.23      172.06      2.80 o 
   9   3   8      158.65      167.62      3.32 o 
   0   4   8        1.90        3.52      0.44 o 
   1   4   8      563.52      562.64      3.86 o 
   2   4   8      350.00      368.78      3.08 o 
   3   4   8     1101.84     1158.36      9.04 o 
   4   4   8      308.65      267.69      2.14 o 
   5   4   8      553.07      483.04      4.71 o 
   6   4   8      259.31      246.42      2.85 o 
   7   4   8        3.44        0.76      0.93 o 
   8   4   8       31.56       31.98      1.44 o 
   9   4   8       81.18       82.21      2.51 o 
   0   5   8       14.90       22.16      0.62 o 
   1   5   8      533.62      573.41      3.97 o 
   2   5   8     2917.40     3106.41     20.73 o 
   3   5   8      153.01      150.84      1.56 o 
   4   5   8      253.79      247.74      2.78 o 
   5   5   8       54.11       46.82      1.18 o 
   6   5   8      252.92      261.21      2.98 o 
   7   5   8       82.88       72.23      1.76 o 
   8   5   8       84.93       85.77      2.19 o 
   9   5   8        6.20        7.37      1.66 o 
   0   6   8     1136.34     1132.72     10.24 o 
   1   6   8      102.24      122.00      1.09 o 
   2   6   8     1672.18     1721.30     11.29 o 
   3   6   8      278.32      274.47      2.35 o 
   4   6   8      320.24      311.24      2.93 o 
   5   6   8      391.33      338.72      4.57 o 
   6   6   8       10.45       15.87      0.91 o 
   7   6   8       37.11       33.65      2.02 o 
   8   6   8      135.63      135.20      2.71 o 
   0   7   8      201.13      204.91      2.43 o 
   1   7   8      278.66      308.02      2.30 o 
   2   7   8     1038.14     1065.68      7.57 o 
   3   7   8      509.35      528.00      4.57 o 
   4   7   8      825.08      791.67      6.70 o 
   5   7   8      439.17      392.59      4.94 o 
   6   7   8     1058.38     1026.57      9.56 o 
   7   7   8        5.53        6.13      1.16 o 
   8   7   8       43.49       46.01      1.79 o 
   0   8   8       89.27       89.45      1.29 o 
   1   8   8     1379.98     1356.47      9.22 o 
   2   8   8      980.10      987.88      7.31 o 
   3   8   8     1727.72     1649.56     13.35 o 
   4   8   8        2.38        5.06      1.03 o 
   5   8   8      320.78      305.53      3.51 o 
   6   8   8       82.67       76.06      1.55 o 
   7   8   8      121.65      121.78      2.34 o 
   8   8   8       77.21       79.81      2.23 o 
   0   9   8       59.07       60.23      1.44 o 
   1   9   8       22.01       19.20      0.56 o 
   2   9   8      324.67      309.10      3.05 o 
   3   9   8     1023.16      974.09      8.12 o 
   4   9   8       18.65       22.76      1.22 o 
   5   9   8      531.37      503.40      5.09 o 
   6   9   8      258.42      246.72      3.00 o 
   7   9   8      199.00      199.07      3.11 o 
   8   9   8      191.92      185.93      3.36 o 
   0  10   8        1.62        0.88      0.57 o 
   1  10   8      332.64      326.54      2.95 o 
   2  10   8      253.20      228.13      2.28 o 
   3  10   8        3.75        6.61      0.75 o 
   4  10   8       49.39       50.23      1.15 o 
   5  10   8      273.82      273.80      3.19 o 
   6  10   8       17.00       18.74      1.26 o 
   7  10   8       47.71       46.67      2.04 o 
   0  11   8        8.15        5.40      0.80 o 
   1  11   8      362.72      360.15      3.25 o 
   2  11   8      706.39      676.58      5.47 o 
   3  11   8       14.34       14.07      0.74 o 
   4  11   8       44.20       45.73      1.14 o 
   5  11   8       76.67       75.43      1.60 o 
   6  11   8       16.78       19.94      1.32 o 
   7  11   8       95.60       94.53      2.08 o 
   0  12   8       97.38       84.54      2.18 o 
   1  12   8      297.50      272.67      2.94 o 
   2  12   8       40.52       36.81      0.91 o 
   3  12   8       19.74       19.72      0.85 o 
   4  12   8       44.25       47.92      1.15 o 
   5  12   8       94.25       93.27      1.69 o 
   6  12   8       22.61       23.59      1.20 o 
   7  12   8      233.21      248.97      6.26 o 
   0  13   8       41.90       43.60      2.20 o 
   1  13   8       94.83       91.63      1.72 o 
   2  13   8      569.29      550.24      4.65 o 
   3  13   8      117.26      115.88      1.68 o 
   4  13   8       81.96       93.18      1.57 o 
   5  13   8        1.38        1.77      0.93 o 
   6  13   8      135.33      123.84      2.30 o 
   0  14   8       99.42       93.12      2.28 o 
   1  14   8      224.80      210.15      2.85 o 
   2  14   8      263.30      264.06      3.17 o 
   3  14   8        3.15        6.00      0.81 o 
   4  14   8       28.51       27.92      1.06 o 
   5  14   8       44.58       45.46      1.47 o 
   6  14   8        2.83        3.38      1.41 o 
   0  15   8       39.50       40.56      1.71 o 
   1  15   8       86.08       92.85      1.92 o 
   2  15   8       82.62       85.15      1.84 o 
   3  15   8      272.05      252.33      3.09 o 
   4  15   8       44.57       46.27      1.27 o 
   5  15   8       32.78       32.89      1.36 o 
   0  16   8       16.87       15.56      1.67 o 
   1  16   8        5.07        9.60      1.08 o 
   2  16   8      269.08      269.47      3.61 o 
   3  16   8      354.22      368.38      4.66 o 
   4  16   8        9.43       11.47      1.12 o 
   0  17   8       17.31       19.49      1.66 o 
   1  17   8       37.16       42.05      1.55 o 
   2  17   8       43.99       51.41      1.74 o 
   3  17   8       79.53       79.28      2.03 o 
   0  18   8      159.00      161.99      4.07 o 
   1  18   8       20.39       23.12      1.31 o 
   2  18   8       94.90       96.75      2.78 o 
   1   0   9      631.72      717.01      8.34 o 
   2   0   9     1985.79     2138.71     22.60 o 
   3   0   9      218.10      253.75      3.09 o 
   4   0   9      798.32      852.07      9.36 o 
   5   0   9      243.18      272.71      3.55 o 
   6   0   9      348.41      326.45      5.52 o 
   7   0   9       18.12       19.60      1.22 o 
   8   0   9      254.64      271.80      7.94 o 
   9   0   9        2.75       -1.81      3.37 o 
   0   1   9     1221.20     1254.77     12.23 o 
   1   1   9      894.05      938.33      6.68 o 
   2   1   9     3559.53     3941.31     29.05 o 
   3   1   9      721.82      792.91      6.07 o 
   4   1   9     1230.47     1361.28      9.99 o 
   5   1   9      878.50      839.12      6.57 o 
   6   1   9       17.07       22.51      0.80 o 
   7   1   9      172.02      166.22      2.29 o 
   8   1   9       69.85       72.14      2.47 o 
   9   1   9      134.01      145.73      5.47 o 
   0   2   9     3474.50     3561.91     33.52 o 
   1   2   9     3974.46     4207.59     27.37 o 
   2   2   9     3543.65     3819.60     33.31 o 
   3   2   9      703.83      799.45      6.53 o 
   4   2   9      203.12      241.00      2.01 o 
   5   2   9      407.98      426.17      3.52 o 
   6   2   9       54.07       53.77      1.07 o 
   7   2   9       44.21       44.81      1.43 o 
   8   2   9      155.42      166.17      2.67 o 
   9   2   9       51.61       59.89      3.10 o 
   0   3   9       15.46       12.02      0.43 o 
   1   3   9     1536.43     1676.67     11.27 o 
   2   3   9      685.20      816.84      6.23 o 
   3   3   9      961.74      994.96      7.04 o 
   4   3   9      209.89      218.59      1.72 o 
   5   3   9       11.18       21.63      0.64 o 
   6   3   9      485.85      420.51      4.56 o 
   7   3   9       91.27       98.08      1.83 o 
   8   3   9      528.25      539.58      6.81 o 
   9   3   9       68.08       71.08      2.90 o 
   0   4   9        0.86        1.33      0.50 o 
   1   4   9      910.69      946.59      6.37 o 
   2   4   9     1562.98     1579.98     10.98 o 
   3   4   9       61.00       66.12      1.11 o 
   4   4   9      333.35      337.61      3.16 o 
   5   4   9      422.74      409.91      3.72 o 
   6   4   9      177.79      186.71      2.55 o 
   7   4   9       97.73       99.95      1.86 o 
   8   4   9       71.81       69.74      1.87 o 
   9   4   9       77.20       85.85      2.54 o 
   0   5   9      480.51      506.67      5.06 o 
   1   5   9      251.05      249.45      1.88 o 
   2   5   9       71.90       93.87      0.92 o 
   3   5   9     1237.53     1297.62      9.97 o 
   4   5   9     1307.82     1286.45      9.66 o 
   5   5   9      674.48      596.12      6.60 o 
   6   5   9      213.39      202.66      2.50 o 
   7   5   9      132.19      132.29      2.32 o 
   8   5   9      175.85      189.06      2.97 o 
   0   6   9       72.17       73.15      1.16 o 
   1   6   9        9.04       10.04      0.45 o 
   2   6   9     1449.18     1571.36     10.63 o 
   3   6   9      505.30      496.46      3.80 o 
   4   6   9        1.65        2.38      0.70 o 
   5   6   9      272.99      253.63      3.04 o 
   6   6   9      411.07      368.28      4.20 o 
   7   6   9       63.51       67.63      1.76 o 
   8   6   9       89.90       85.87      1.96 o 
   0   7   9      153.51      158.06      1.91 o 
   1   7   9       51.02       52.89      0.71 o 
   2   7   9     2279.18     2284.91     15.89 o 
   3   7   9      351.74      330.42      2.93 o 
   4   7   9     1019.57      953.90      7.96 o 
   5   7   9       80.61       90.50      1.57 o 
   6   7   9       65.00       65.45      2.01 o 
   7   7   9      152.22      140.12      2.31 o 
   8   7   9      193.40      197.11      2.95 o 
   0   8   9       78.57       86.50      1.50 o 
   1   8   9      101.05      108.74      1.07 o 
   2   8   9     1558.91     1537.66     11.16 o 
   3   8   9     1230.85     1158.38      9.12 o 
   4   8   9      597.20      597.09      5.22 o 
   5   8   9       55.80       51.31      1.49 o 
   6   8   9       45.26       43.01      1.25 o 
   7   8   9       99.31       99.66      2.00 o 
   8   8   9      133.83      130.21      2.97 o 
   0   9   9     1396.71     1378.27     12.50 o 
   1   9   9      191.05      183.34      1.70 o 
   2   9   9      159.14      157.16      1.81 o 
   3   9   9      166.01      171.44      1.93 o 
   4   9   9      699.74      649.24      5.43 o 
   5   9   9      321.77      287.25      3.27 o 
   6   9   9       65.79       66.57      1.90 o 
   7   9   9      125.75      124.13      2.25 o 
   8   9   9      314.57      312.47      7.10 o 
   0  10   9       31.10       27.11      0.82 o 
   1  10   9      169.71      161.12      1.75 o 
   2  10   9      119.52      116.40      1.49 o 
   3  10   9       96.23       83.80      1.26 o 
   4  10   9      688.00      646.32      5.44 o 
   5  10   9      368.11      353.07      3.68 o 
   6  10   9       29.78       31.50      1.21 o 
   7  10   9      445.51      435.08      5.06 o 
   0  11   9      207.65      197.60      2.68 o 
   1  11   9      265.75      247.50      2.43 o 
   2  11   9       75.65       64.99      1.51 o 
   3  11   9       64.24       70.83      1.21 o 
   4  11   9      105.36      108.44      1.62 o 
   5  11   9      354.79      341.54      3.62 o 
   6  11   9      120.67      125.69      2.25 o 
   7  11   9       88.80       83.62      2.13 o 
   0  12   9        0.36        3.24      0.98 o 
   1  12   9      231.11      226.52      2.42 o 
   2  12   9       62.26       59.98      1.12 o 
   3  12   9      183.25      173.52      1.99 o 
   4  12   9      147.36      147.06      1.93 o 
   5  12   9       25.19       28.15      1.16 o 
   6  12   9      104.37      104.60      2.25 o 
   7  12   9      290.92      290.80      8.04 o 
   0  13   9      632.11      586.74      7.84 o 
   1  13   9      310.63      293.79      3.53 o 
   2  13   9      235.00      233.82      2.36 o 
   3  13   9      274.92      272.80      2.86 o 
   4  13   9      100.88      106.90      1.67 o 
   5  13   9       66.43       74.41      1.68 o 
   6  13   9       11.31        9.66      1.27 o 
   0  14   9      503.37      507.38      7.93 o 
   1  14   9      124.81      131.35      2.15 o 
   2  14   9       85.46       93.32      1.90 o 
   3  14   9      174.07      179.50      2.20 o 
   4  14   9      226.65      239.55      2.71 o 
   5  14   9       99.63      100.09      1.92 o 
   6  14   9      168.13      172.06      3.44 o 
   0  15   9      276.93      277.67      5.08 o 
   1  15   9      188.88      187.23      2.73 o 
   2  15   9      313.05      312.45      3.91 o 
   3  15   9       11.33       15.33      1.05 o 
   4  15   9       62.32       70.08      1.50 o 
   5  15   9       56.60       62.09      1.67 o 
   0  16   9      168.85      161.01      3.38 o 
   1  16   9      218.25      218.23      3.10 o 
   2  16   9      274.41      282.29      3.74 o 
   3  16   9        9.05       11.91      1.25 o 
   4  16   9       52.84       52.34      1.60 o 
   0  17   9        7.61        7.84      1.69 o 
   1  17   9        1.87        5.01      1.07 o 
   2  17   9        3.54        5.03      1.10 o 
   3  17   9       63.19       64.63      2.18 o 
   0  18   9      320.82      344.38      6.48 o 
   1  18   9       26.21       24.32      1.43 o 
   2  18   9       51.51       54.57      2.45 o 
   0   0  10     1795.37     1829.61     27.85 o 
   1   0  10     2389.95     2422.26     25.61 o 
   2   0  10     1823.14     1982.19     20.71 o 
   3   0  10      667.53      676.34      7.45 o 
   4   0  10        1.44        1.21      0.61 o 
   5   0  10     2059.63     2047.76     21.94 o 
   6   0  10      416.96      396.29      5.37 o 
   7   0  10       30.30       31.30      1.40 o 
   8   0  10       78.64       89.92      3.51 o 
   9   0  10       32.89       39.76      4.88 o 
   0   1  10    10753.88    10702.19    103.46 o 
   1   1  10      296.64      284.70      2.18 o 
   2   1  10     2597.40     2783.67     20.57 o 
   3   1  10      664.80      718.86      6.12 o 
   4   1  10       88.53       85.58      1.07 o 
   5   1  10      119.62      104.41      1.36 o 
   6   1  10       59.49       53.68      1.18 o 
   7   1  10      167.70      167.17      2.42 o 
   8   1  10      121.65      111.65      2.62 o 
   9   1  10       27.73       30.77      3.35 o 
   0   2  10       10.80       10.58      0.40 o 
   1   2  10     5226.14     5586.63     35.16 o 
   2   2  10      714.25      824.30      7.32 o 
   3   2  10     1777.88     1978.10     14.67 o 
   4   2  10      204.84      217.70      1.98 o 
   5   2  10      135.05      140.86      1.54 o 
   6   2  10        1.58        0.54      0.66 o 
   7   2  10       72.48       68.26      1.66 o 
   8   2  10       53.48       56.13      1.68 o 
   9   2  10       27.50       24.85      2.39 o 
   0   3  10        1.09       -0.01      0.34 o 
   1   3  10     3007.81     3331.70     23.41 o 
   2   3  10      508.22      585.12      4.94 o 
   3   3  10      201.34      206.90      1.99 o 
   4   3  10      432.31      427.96      3.34 o 
   5   3  10      196.47      214.50      1.90 o 
   6   3  10      584.74      600.41      6.13 o 
   7   3  10      286.91      267.85      3.50 o 
   8   3  10        4.31        4.46      1.11 o 
   9   3  10       25.32       23.94      3.05 o 
   0   4  10      633.62      689.54      6.78 o 
   1   4  10      607.09      649.24      4.51 o 
   2   4  10      329.92      337.62      2.87 o 
   3   4  10      999.15     1014.12      8.02 o 
   4   4  10       84.57       94.74      1.12 o 
   5   4  10       23.39       27.86      0.77 o 
   6   4  10      496.65      450.41      5.97 o 
   7   4  10       85.89       97.84      1.98 o 
   8   4  10      203.84      209.58      3.14 o 
   9   4  10       33.68       39.84      2.31 o 
   0   5  10     1298.92     1408.98     12.83 o 
   1   5  10      135.06      138.21      1.19 o 
   2   5  10      216.35      262.90      2.00 o 
   3   5  10      109.57      118.76      1.23 o 
   4   5  10      103.88       98.48      1.33 o 
   5   5  10       11.07       13.42      0.98 o 
   6   5  10      298.66      280.92      3.37 o 
   7   5  10       68.63       68.17      1.64 o 
   8   5  10      113.47      119.60      2.35 o 
   0   6  10      143.31      131.66      1.67 o 
   1   6  10      637.51      657.98      4.59 o 
   2   6  10      160.52      177.74      1.47 o 
   3   6  10      200.60      200.82      1.84 o 
   4   6  10     1733.38     1619.79     12.81 o 
   5   6  10     1736.90     1660.09     14.06 o 
   6   6  10      142.54      124.81      2.03 o 
   7   6  10      283.45      298.68      3.69 o 
   8   6  10       65.79       73.16      2.15 o 
   0   7  10       55.59       52.70      1.01 o 
   1   7  10      415.41      409.82      2.99 o 
   2   7  10      144.12      154.35      1.42 o 
   3   7  10      946.80      916.87      7.55 o 
   4   7  10      793.10      710.88      5.82 o 
   5   7  10      356.55      280.24      2.98 o 
   6   7  10      129.53      121.28      2.05 o 
   7   7  10      106.33      106.66      2.03 o 
   8   7  10      122.81      130.46      2.53 o 
   0   8  10      117.26      121.57      1.64 o 
   1   8  10     1733.67     1667.54     11.28 o 
   2   8  10      612.25      618.50      4.72 o 
   3   8  10     2825.24     2754.91     20.84 o 
   4   8  10      462.47      443.49      3.88 o 
   5   8  10      162.90      148.68      1.98 o 
   6   8  10      348.18      329.40      3.91 o 
   7   8  10      192.43      190.23      2.97 o 
   8   8  10       29.26       31.35      1.56 o 
   0   9  10      348.12      380.10      4.06 o 
   1   9  10      655.62      624.80      4.77 o 
   2   9  10     2182.05     2126.35     16.57 o 
   3   9  10     2187.77     2054.56     16.19 o 
   4   9  10      461.59      454.16      4.14 o 
   5   9  10       94.34       86.44      1.53 o 
   6   9  10      319.10      307.32      3.76 o 
   7   9  10       33.50       34.98      1.50 o 
   8   9  10       56.69       62.97      4.07 o 
   0  10  10      230.17      200.07      2.59 o 
   1  10  10       13.46       15.22      0.77 o 
   2  10  10      337.59      330.30      3.04 o 
   3  10  10      377.77      348.90      3.25 o 
   4  10  10       88.34       80.12      1.78 o 
   5  10  10      246.03      237.69      2.90 o 
   6  10  10      283.24      273.29      4.79 o 
   7  10  10      260.94      272.72      3.86 o 
   0  11  10      951.86      914.06     10.54 o 
   1  11  10      670.25      646.81      5.41 o 
   2  11  10      327.25      324.58      3.04 o 
   3  11  10       38.98       39.94      1.00 o 
   4  11  10      122.91      118.67      1.68 o 
   5  11  10       19.19       18.05      1.04 o 
   6  11  10      380.78      366.06      4.63 o 
   7  11  10       37.68       37.71      1.82 o 
   0  12  10      390.14      393.37      6.26 o 
   1  12  10      175.81      189.83      2.26 o 
   2  12  10      299.21      271.34      2.69 o 
   3  12  10      169.42      165.27      1.90 o 
   4  12  10      274.28      257.70      2.77 o 
   5  12  10      195.38      194.84      2.62 o 
   6  12  10       32.39       42.05      1.59 o 
   7  12  10       83.47      102.21      9.58 o 
   0  13  10      194.40      177.48      3.58 o 
   1  13  10      116.41      120.00      1.99 o 
   2  13  10      330.26      323.14      3.10 o 
   3  13  10      152.22      155.78      1.88 o 
   4  13  10        8.23       11.32      0.90 o 
   5  13  10       50.34       56.52      1.53 o 
   6  13  10       22.49       28.52      1.52 o 
   0  14  10      159.94      162.37      3.49 o 
   1  14  10      871.75      884.48      9.00 o 
   2  14  10       41.05       46.75      1.25 o 
   3  14  10      182.10      175.08      2.17 o 
   4  14  10      105.75      107.37      1.81 o 
   5  14  10      113.82      117.93      2.21 o 
   6  14  10      132.13      143.91      4.22 o 
   0  15  10       67.14       65.72      2.16 o 
   1  15  10       60.55       66.95      1.67 o 
   2  15  10      535.23      523.75      5.87 o 
   3  15  10      343.92      343.64      3.87 o 
   4  15  10      221.23      220.60      2.90 o 
   5  15  10       64.11       76.91      1.91 o 
   0  16  10        6.79        9.33      1.73 o 
   1  16  10      379.55      377.19      4.35 o 
   2  16  10       15.90       21.04      1.25 o 
   3  16  10       12.93       19.25      1.30 o 
   4  16  10        3.59        2.07      1.14 o 
   0  17  10       60.10       58.34      2.55 o 
   1  17  10      451.81      466.37      5.58 o 
   2  17  10       87.45       87.90      2.06 o 
   3  17  10       75.96       70.05      1.97 o 
   0  18  10       19.88       19.50      1.99 o 
   1  18  10       95.35       98.80      2.25 o 
   2  18  10       20.67       24.84      1.96 o 
   1   0  11      114.92       92.08      2.60 o 
   2   0  11      238.56      242.08      3.20 o 
   3   0  11       45.28       48.38      0.97 o 
   4   0  11     1846.10     1892.53     20.22 o 
   5   0  11        1.85        3.30      0.93 o 
   6   0  11        2.15        2.12      1.04 o 
   7   0  11      106.07       89.31      2.11 o 
   8   0  11      105.29      104.71      3.73 o 
   9   0  11        0.80       -0.18      3.51 o 
   0   1  11     3430.09     3605.26     35.73 o 
   1   1  11      180.19      182.83      1.61 o 
   2   1  11     2277.68     2404.85     17.14 o 
   3   1  11       48.21       38.47      0.81 o 
   4   1  11      450.70      468.38      3.80 o 
   5   1  11      270.09      300.24      2.81 o 
   6   1  11     1032.31      956.22      9.86 o 
   7   1  11       28.79       31.52      1.13 o 
   8   1  11      197.31      193.51      3.62 o 
   9   1  11      103.57      107.88      5.92 o 
   0   2  11        1.26        2.07      0.34 o 
   1   2  11      737.19      697.31      4.97 o 
   2   2  11     1119.27     1208.49      8.92 o 
   3   2  11      550.10      574.17      4.30 o 
   4   2  11      192.55      218.24      1.99 o 
   5   2  11      118.62      102.89      1.36 o 
   6   2  11      116.87      119.79      1.73 o 
   7   2  11      150.97      146.28      2.39 o 
   8   2  11       19.37       17.53      1.24 o 
   9   2  11       37.01       43.61      2.82 o 
   0   3  11      169.39      194.21      2.14 o 
   1   3  11     1468.11     1571.37     10.59 o 
   2   3  11     2000.68     2219.61     17.58 o 
   3   3  11       64.25       69.92      0.80 o 
   4   3  11      174.34      174.43      1.61 o 
   5   3  11       73.80       67.28      1.01 o 
   6   3  11      127.07      127.21      1.97 o 
   7   3  11       69.82       65.23      1.80 o 
   8   3  11       42.28       48.91      1.59 o 
   9   3  11       46.26       51.00      2.50 o 
   0   4  11       67.88      107.41      1.42 o 
   1   4  11      731.96      803.68      5.54 o 
   2   4  11       63.54       72.30      0.79 o 
   3   4  11       84.98      100.02      1.34 o 
   4   4  11       75.03       76.09      1.01 o 
   5   4  11      415.67      401.93      3.65 o 
   6   4  11       25.16       22.97      1.17 o 
   7   4  11      100.29      107.72      2.07 o 
   8   4  11       69.69       69.23      1.88 o 
   0   5  11        0.29       -0.48      0.47 o 
   1   5  11      887.65      890.52      6.15 o 
   2   5  11      384.83      368.82      2.77 o 
   3   5  11      173.16      166.33      1.58 o 
   4   5  11      586.76      575.28      4.92 o 
   5   5  11      274.57      263.48      2.90 o 
   6   5  11       21.66       25.24      1.33 o 
   7   5  11       45.76       52.86      1.59 o 
   8   5  11      181.60      189.81      3.25 o 
   0   6  11     2187.99     2328.35     21.07 o 
   1   6  11       98.15       99.30      0.95 o 
   2   6  11      186.02      201.96      1.63 o 
   3   6  11       84.29       85.23      1.07 o 
   4   6  11      467.88      461.42      4.52 o 
   5   6  11      479.30      431.48      5.65 o 
   6   6  11      222.24      207.98      2.93 o 
   7   6  11      227.36      240.68      3.37 o 
   8   6  11      101.21      103.52      2.25 o 
   0   7  11      730.49      746.16      7.39 o 
   1   7  11      101.28      101.40      1.01 o 
   2   7  11       71.68       66.53      0.85 o 
   3   7  11      368.33      367.03      3.16 o 
   4   7  11      122.39      103.09      1.88 o 
   5   7  11      780.03      693.24      6.58 o 
   6   7  11      458.36      452.58      5.28 o 
   7   7  11       47.45       49.35      1.62 o 
   8   7  11      335.71      342.68      4.54 o 
   0   8  11      108.08       96.49      1.43 o 
   1   8  11      468.19      419.84      3.09 o 
   2   8  11     1317.92     1253.26      9.18 o 
   3   8  11      316.13      308.24      2.88 o 
   4   8  11      286.41      283.08      3.10 o 
   5   8  11      130.07      127.84      1.90 o 
   6   8  11       69.20       76.55      1.83 o 
   7   8  11      234.89      226.76      3.33 o 
   8   8  11       41.46       42.14      1.70 o 
   0   9  11     1834.40     1680.21     16.20 o 
   1   9  11      593.49      592.44      4.56 o 
   2   9  11     3546.55     3380.54     26.05 o 
   3   9  11      442.68      428.05      3.82 o 
   4   9  11      295.40      263.23      2.98 o 
   5   9  11       47.95       45.84      1.29 o 
   6   9  11      291.26      277.40      3.72 o 
   7   9  11       73.04       74.94      1.97 o 
   8   9  11       48.52       53.98      3.58 o 
   0  10  11     2600.32     2473.38     23.67 o 
   1  10  11      390.97      387.84      6.67 o 
   2  10  11     1426.41     1374.47     10.91 o 
   3  10  11      214.55      201.63      2.16 o 
   4  10  11      353.04      320.36      3.49 o 
   5  10  11       97.24       94.93      1.75 o 
   6  10  11      174.16      183.24      2.89 o 
   7  10  11       73.64       72.96      2.31 o 
   0  11  11      171.01      146.27      2.41 o 
   1  11  11      165.17      156.66      1.79 o 
   2  11  11      213.56      198.39      2.11 o 
   3  11  11       98.40       94.92      1.42 o 
   4  11  11      201.83      193.23      2.49 o 
   5  11  11       11.00       12.39      1.03 o 
   6  11  11       17.26       18.91      1.30 o 
   7  11  11      355.70      340.27      4.56 o 
   0  12  11       23.15       41.66      3.39 o 
   1  12  11     1234.90     1194.15     10.49 o 
   2  12  11       58.65       58.25      1.15 o 
   3  12  11       67.81       69.60      1.28 o 
   4  12  11      119.81      127.64      1.98 o 
   5  12  11        8.30        9.30      1.09 o 
   6  12  11       25.51       32.36      1.50 o 
   0  13  11       40.59       44.69      1.77 o 
   1  13  11      301.43      301.40      3.62 o 
   2  13  11       43.25       42.26      1.02 o 
   3  13  11        3.23        2.38      0.68 o 
   4  13  11       75.94       74.95      1.61 o 
   5  13  11      231.17      230.58      3.14 o 
   6  13  11      224.49      240.81      3.71 o 
   0  14  11       17.73       17.88      1.44 o 
   1  14  11      662.05      653.88      6.91 o 
   2  14  11       29.42       30.89      1.04 o 
   3  14  11       42.19       41.72      1.08 o 
   4  14  11       41.25       48.29      1.40 o 
   5  14  11       47.96       49.91      1.68 o 
   0  15  11      371.93      390.79      6.72 o 
   1  15  11      595.58      591.38      6.14 o 
   2  15  11      242.83      239.90      3.26 o 
   3  15  11       60.87       63.16      1.55 o 
   4  15  11      195.54      202.12      2.79 o 
   5  15  11       39.00       40.21      1.63 o 
   0  16  11      426.14      444.45      8.65 o 
   1  16  11      188.71      200.66      3.05 o 
   2  16  11      186.13      192.80      2.92 o 
   3  16  11      136.56      135.05      2.49 o 
   4  16  11        1.47        2.03      1.16 o 
   0  17  11      495.57      503.14      8.54 o 
   1  17  11       71.93       87.42      2.09 o 
   2  17  11       96.68      104.06      2.19 o 
   3  17  11       74.01       78.03      2.21 o 
   0  18  11       17.17       22.99      2.07 o 
   1  18  11        0.78       -0.04      1.17 o 
   0   0  12     3700.07     3783.06     85.11 o 
   1   0  12      766.08      755.12     11.12 o 
   2   0  12      468.32      570.64      6.86 o 
   3   0  12      172.72      180.82      3.49 o 
   4   0  12      160.38      206.04      2.64 o 
   5   0  12       14.48       17.01      1.05 o 
   6   0  12       12.87        8.02      1.01 o 
   7   0  12       43.21       54.30      1.76 o 
   8   0  12        1.88        2.01      1.74 o 
   9   0  12        9.80        9.54      3.81 o 
   0   1  12        1.62        2.01      0.58 o 
   1   1  12       13.41       15.92      0.47 o 
   2   1  12     1092.22     1166.67      9.06 o 
   3   1  12      288.22      306.88      2.57 o 
   4   1  12     1446.18     1453.94     11.00 o 
   5   1  12     1229.16     1238.97     10.34 o 
   6   1  12       24.34       22.92      0.85 o 
   7   1  12      243.58      244.96      2.99 o 
   8   1  12       31.23       28.74      1.58 o 
   9   1  12        4.85        7.20      2.73 o 
   0   2  12      378.42      461.47      4.59 o 
   1   2  12     2687.27     2992.88     20.26 o 
   2   2  12      745.84      809.10      5.72 o 
   3   2  12       89.38      113.36      1.19 o 
   4   2  12       48.90       58.50      0.93 o 
   5   2  12      160.03      136.29      1.69 o 
   6   2  12      205.43      204.70      2.79 o 
   7   2  12       41.99       42.83      1.41 o 
   8   2  12       29.79       31.04      1.39 o 
   9   2  12        3.69       -0.44      3.29 o 
   0   3  12     7720.47     8183.99     77.35 o 
   1   3  12     3976.62     4420.05     29.41 o 
   2   3  12     2821.43     3138.41     21.20 o 
   3   3  12      477.60      503.17      3.95 o 
   4   3  12      198.85      195.86      1.77 o 
   5   3  12      202.45      219.69      2.18 o 
   6   3  12      161.20      160.17      2.11 o 
   7   3  12       61.31       54.94      1.58 o 
   8   3  12       85.27       83.70      2.00 o 
   9   3  12      356.90      368.82      7.80 o 
   0   4  12     1272.97     1223.02     11.84 o 
   1   4  12     3075.05     3397.90     22.73 o 
   2   4  12      126.00      127.12      1.17 o 
   3   4  12     1201.31     1249.86      8.95 o 
   4   4  12      167.96      159.81      1.59 o 
   5   4  12       75.61       64.44      1.31 o 
   6   4  12      350.00      357.42      4.27 o 
   7   4  12      102.60       98.55      1.98 o 
   8   4  12       12.74       13.50      1.27 o 
   0   5  12      638.60      720.50      7.20 o 
   1   5  12      222.63      272.44      2.08 o 
   2   5  12       65.93       65.61      0.80 o 
   3   5  12      273.32      279.70      2.20 o 
   4   5  12       82.43       87.89      1.25 o 
   5   5  12        0.12       -0.01      0.79 o 
   6   5  12      447.93      435.61      6.45 o 
   7   5  12        0.28        0.84      1.04 o 
   8   5  12       49.24       57.40      1.81 o 
   0   6  12      984.98      957.65      9.48 o 
   1   6  12      122.66      127.94      1.17 o 
   2   6  12      157.76      157.12      1.35 o 
   3   6  12      825.05      855.60      6.24 o 
   4   6  12      344.16      338.78      3.68 o 
   5   6  12      144.56      157.00      2.39 o 
   6   6  12      228.63      209.57      2.96 o 
   7   6  12      101.38       99.00      2.08 o 
   8   6  12        7.53        9.97      1.24 o 
   0   7  12      231.41      245.95      2.79 o 
   1   7  12      516.28      529.69      3.71 o 
   2   7  12     1057.71     1058.86      7.25 o 
   3   7  12       60.87       61.16      0.93 o 
   4   7  12      151.43      145.37      1.94 o 
   5   7  12      156.10      149.30      2.33 o 
   6   7  12      143.87      137.93      3.03 o 
   7   7  12      106.87      114.13      2.24 o 
   8   7  12      390.25      394.55      5.02 o 
   0   8  12       79.99       92.13      1.37 o 
   1   8  12      670.91      665.80      4.61 o 
   2   8  12      450.60      445.86      3.54 o 
   3   8  12      823.36      752.37      6.24 o 
   4   8  12      127.72      116.18      1.75 o 
   5   8  12      626.53      559.42      6.53 o 
   6   8  12      302.02      297.45      4.98 o 
   7   8  12       95.75       93.03      2.12 o 
   8   8  12      143.20      156.01      2.83 o 
   0   9  12      134.75      141.13      2.54 o 
   1   9  12     2327.63     2307.56     16.59 o 
   2   9  12     1263.35     1220.57      9.72 o 
   3   9  12      394.12      376.39      3.43 o 
   4   9  12      266.03      262.91      2.98 o 
   5   9  12       42.67       38.55      1.35 o 
   6   9  12       37.45       41.09      1.59 o 
   7   9  12       75.78       70.61      1.94 o 
   0  10  12      201.09      209.00      2.46 o 
   1  10  12     7102.70     6824.25     52.14 o 
   2  10  12      195.78      185.17      2.00 o 
   3  10  12       14.54       14.82      0.73 o 
   4  10  12      217.79      209.09      2.58 o 
   5  10  12      128.10      123.43      2.23 o 
   6  10  12      216.09      207.21      3.12 o 
   7  10  12       14.73       11.58      1.28 o 
   0  11  12      492.67      470.35      5.46 o 
   1  11  12       49.03       41.32      0.99 o 
   2  11  12      573.89      539.22      4.66 o 
   3  11  12       95.98       95.59      1.43 o 
   4  11  12       75.65       74.75      1.54 o 
   5  11  12       15.00       14.62      1.15 o 
   6  11  12      196.56      185.92      4.09 o 
   7  11  12        2.68        9.23      1.31 o 
   0  12  12      986.93      970.41     12.53 o 
   1  12  12       48.56       58.65      1.42 o 
   2  12  12       13.16       15.35      0.76 o 
   3  12  12      133.30      127.65      1.70 o 
   4  12  12      338.31      332.95      3.69 o 
   5  12  12      109.88      107.82      2.19 o 
   6  12  12       83.55       89.63      2.14 o 
   0  13  12      124.24      129.89      2.72 o 
   1  13  12       19.23       21.71      1.01 o 
   2  13  12      162.87      161.58      2.03 o 
   3  13  12       10.56       11.54      0.80 o 
   4  13  12      143.56      137.55      2.12 o 
   5  13  12        1.01        3.58      1.13 o 
   6  13  12      236.88      259.97      3.80 o 
   0  14  12       13.03       15.88      1.55 o 
   1  14  12       61.95       56.15      1.46 o 
   2  14  12       93.76       95.82      1.61 o 
   3  14  12        4.52        4.74      0.75 o 
   4  14  12       94.50       91.50      1.81 o 
   5  14  12       31.77       29.17      1.49 o 
   0  15  12       25.63       27.86      1.86 o 
   1  15  12      552.47      571.11      6.41 o 
   2  15  12       36.84       41.63      1.41 o 
   3  15  12      378.42      385.17      3.99 o 
   4  15  12       45.48       45.92      1.52 o 
   5  15  12       37.85       47.54      2.22 o 
   0  16  12      896.67      909.51     13.85 o 
   1  16  12      729.39      754.78      8.21 o 
   2  16  12       32.24       36.78      1.45 o 
   3  16  12       20.72       25.20      1.36 o 
   4  16  12        6.17        5.61      1.36 o 
   0  17  12       56.17       76.36      6.27 o 
   1  17  12      291.21      297.71      4.03 o 
   2  17  12      227.70      236.30      3.27 o 
   3  17  12      101.67      101.24      3.09 o 
   0  18  12      228.78      237.79      5.13 o 
   1  18  12       11.57       11.04      1.54 o 
   1   0  13       62.43       64.69      2.05 o 
   2   0  13       62.05       56.35      1.18 o 
   3   0  13       67.38       65.70      1.19 o 
   4   0  13       76.84       77.74      1.68 o 
   5   0  13      176.11      144.24      2.68 o 
   6   0  13       51.50       59.66      1.89 o 
   7   0  13      137.92      141.72      2.71 o 
   8   0  13       49.53       47.40      2.76 o 
   0   1  13       93.71       92.80      1.57 o 
   1   1  13     1618.60     1709.41     12.60 o 
   2   1  13     1146.85     1216.35      9.91 o 
   3   1  13      365.73      409.00      3.32 o 
   4   1  13      154.42      155.72      1.67 o 
   5   1  13      485.96      482.70      4.38 o 
   6   1  13      166.63      172.90      2.06 o 
   7   1  13      107.13      115.71      1.90 o 
   8   1  13       10.76        8.82      1.33 o 
   0   2  13     2084.10     2249.39     22.98 o 
   1   2  13     1256.99     1349.29      9.26 o 
   2   2  13      236.83      265.84      2.05 o 
   3   2  13      144.88      148.94      1.44 o 
   4   2  13      137.88      146.54      1.60 o 
   5   2  13      419.71      379.36      3.56 o 
   6   2  13       46.08       35.41      1.02 o 
   7   2  13       45.61       47.85      1.49 o 
   8   2  13      112.98      113.33      2.23 o 
   9   2  13        8.26       12.65      3.74 o 
   0   3  13    22549.36    24272.89    230.09 o 
   1   3  13      722.97      773.26      5.38 o 
   2   3  13      498.67      558.27      3.98 o 
   3   3  13      122.91      128.42      1.44 o 
   4   3  13      437.30      406.38      3.14 o 
   5   3  13      166.54      158.95      1.96 o 
   6   3  13       36.23       32.63      1.03 o 
   7   3  13      195.02      185.80      2.78 o 
   8   3  13      327.15      330.33      4.28 o 
   0   4  13       63.67       61.63      1.07 o 
   1   4  13      718.91      805.66      5.74 o 
   2   4  13      733.70      767.18      5.38 o 
   3   4  13       35.00       42.05      0.68 o 
   4   4  13       21.82       18.48      0.63 o 
   5   4  13      370.26      327.33      3.82 o 
   6   4  13       73.61       61.98      1.59 o 
   7   4  13        3.51        4.36      1.00 o 
   8   4  13      331.84      317.04      4.18 o 
   0   5  13      196.24      215.80      2.46 o 
   1   5  13       44.68       39.57      0.62 o 
   2   5  13      363.25      342.08      2.48 o 
   3   5  13      350.22      338.02      2.60 o 
   4   5  13        8.24        8.97      0.61 o 
   5   5  13       89.97       70.85      1.60 o 
   6   5  13       94.82       81.73      1.80 o 
   7   5  13      162.67      167.28      2.67 o 
   8   5  13      267.41      262.12      3.71 o 
   0   6  13      465.02      463.51      4.82 o 
   1   6  13      448.13      477.97      3.94 o 
   2   6  13        2.44        1.87      0.34 o 
   3   6  13     1162.99     1171.04      8.62 o 
   4   6  13     1238.53     1145.95     10.31 o 
   5   6  13      435.95      407.17      4.71 o 
   6   6  13       19.68       23.91      1.17 o 
   7   6  13      227.17      223.07      3.24 o 
   8   6  13       12.04       10.84      1.55 o 
   0   7  13      338.54      357.23      3.85 o 
   1   7  13      121.55      130.60      1.24 o 
   2   7  13      488.69      469.88      3.41 o 
   3   7  13       13.46       12.53      0.68 o 
   4   7  13      217.72      232.93      2.65 o 
   5   7  13      123.78      114.05      2.58 o 
   6   7  13       70.98       74.35      1.77 o 
   7   7  13      455.21      451.18      5.42 o 
   8   7  13       80.34       83.98      2.15 o 
   0   8  13      716.50      689.70      7.03 o 
   1   8  13      742.54      724.81      5.17 o 
   2   8  13      633.14      616.20      4.73 o 
   3   8  13      519.47      492.93      4.28 o 
   4   8  13      822.51      758.12      7.11 o 
   5   8  13       17.54       21.16      1.36 o 
   6   8  13       87.70       81.22      1.89 o 
   7   8  13        4.91        7.91      1.17 o 
   8   8  13        0.92        1.46      1.55 o 
   0   9  13     6045.31     6027.32     57.72 o 
   1   9  13       98.87      101.58      1.25 o 
   2   9  13     1609.39     1526.07     12.04 o 
   3   9  13       78.73       76.43      1.24 o 
   4   9  13       18.03       17.39      0.93 o 
   5   9  13       29.80       24.58      1.20 o 
   6   9  13       82.47       76.61      1.87 o 
   7   9  13       31.10       33.82      1.52 o 
   0  10  13      957.93      883.83      8.94 o 
   1  10  13     4436.99     4275.32     30.87 o 
   2  10  13       35.13       41.11      1.02 o 
   3  10  13      165.92      163.45      1.89 o 
   4  10  13      650.40      618.50      6.01 o 
   5  10  13       29.81       28.10      1.28 o 
   6  10  13      132.07      138.42      2.50 o 
   7  10  13       51.25       46.03      1.71 o 
   0  11  13      875.71      814.53      9.68 o 
   1  11  13       31.71       32.70      0.88 o 
   2  11  13       55.54       49.80      1.09 o 
   3  11  13      140.78      135.02      1.72 o 
   4  11  13        7.28        6.16      0.92 o 
   5  11  13      178.28      173.10      2.75 o 
   6  11  13       83.79       82.75      2.04 o 
   7  11  13      634.07      611.91      7.47 o 
   0  12  13      413.61      401.98      6.57 o 
   1  12  13      728.58      702.03      6.59 o 
   2  12  13      117.57      107.36      1.51 o 
   3  12  13      158.38      158.05      1.93 o 
   4  12  13        8.05        9.62      0.93 o 
   5  12  13       63.23       63.06      1.81 o 
   6  12  13      378.92      382.92      5.22 o 
   0  13  13        6.79        2.51      1.29 o 
   1  13  13       78.57       83.00      1.73 o 
   2  13  13       68.52       68.16      1.35 o 
   3  13  13      290.68      288.41      2.94 o 
   4  13  13        6.63        8.78      1.05 o 
   5  13  13      170.35      165.44      2.79 o 
   6  13  13       75.87       73.52      2.08 o 
   0  14  13      163.52      168.46      3.95 o 
   1  14  13       48.37       54.44      1.58 o 
   2  14  13      182.06      177.07      2.22 o 
   3  14  13      102.69      104.84      1.78 o 
   4  14  13       35.87       42.77      1.43 o 
   5  14  13       89.96       92.45      2.16 o 
   0  15  13      456.69      467.51      7.76 o 
   1  15  13      143.05      151.50      2.52 o 
   2  15  13      107.96      115.99      2.05 o 
   3  15  13       11.22       13.33      0.97 o 
   4  15  13       29.96       38.05      1.44 o 
   5  15  13       11.08        9.22      2.46 o 
   0  16  13       13.01       18.46      2.82 o 
   1  16  13      209.08      219.51      3.24 o 
   2  16  13       21.76       23.14      1.24 o 
   3  16  13      292.39      284.32      4.11 o 
   4  16  13       83.81       86.42      4.36 o 
   0  17  13     1671.00     1752.22     25.31 o 
   1  17  13      350.98      370.71      4.48 o 
   2  17  13       41.06       43.87      1.67 o 
   3  17  13       22.08       24.53      2.21 o 
   0  18  13        0.55        2.33      2.60 o 
   1  18  13       31.83       39.42      2.37 o 
   0   0  14     2347.99     2396.16     48.44 o 
   1   0  14     3895.77     4168.85     45.46 o 
   2   0  14      693.12      675.82      7.98 o 
   3   0  14       30.86       48.14      1.29 o 
   4   0  14        0.03        0.58      0.77 o 
   5   0  14       28.34       27.42      1.19 o 
   6   0  14      330.37      295.72      4.55 o 
   7   0  14        0.17       -1.04      1.03 o 
   8   0  14      130.34      142.95      4.37 o 
   0   1  14     1976.50     2132.14     29.96 o 
   1   1  14     1891.19     1932.13     14.23 o 
   2   1  14     1330.14     1455.57     11.80 o 
   3   1  14       64.87       60.84      0.84 o 
   4   1  14      923.80      930.70      7.83 o 
   5   1  14      388.26      343.80      3.31 o 
   6   1  14      337.01      297.67      3.63 o 
   7   1  14        8.21        7.51      0.89 o 
   8   1  14       50.75       53.76      2.01 o 
   0   2  14       66.77       81.31      1.27 o 
   1   2  14     7753.11     8447.44     56.95 o 
   2   2  14     1297.48     1352.00      9.73 o 
   3   2  14      244.85      242.54      2.12 o 
   4   2  14       58.08       55.22      1.03 o 
   5   2  14      110.80      111.82      1.54 o 
   6   2  14       45.58       45.98      1.27 o 
   7   2  14       27.90       32.63      1.23 o 
   8   2  14        0.63       -0.16      1.11 o 
   0   3  14     1624.01     1780.10     16.09 o 
   1   3  14     1651.26     1790.80     11.77 o 
   2   3  14      393.77      446.42      3.24 o 
   3   3  14       38.14       44.08      0.76 o 
   4   3  14      142.10      170.04      1.80 o 
   5   3  14       95.54       77.18      1.22 o 
   6   3  14      297.74      272.23      3.07 o 
   7   3  14      312.78      310.45      6.40 o 
   8   3  14      165.15      163.26      2.75 o 
   0   4  14      746.71      790.94      7.80 o 
   1   4  14     1645.74     1753.77     11.54 o 
   2   4  14      305.92      306.10      2.33 o 
   3   4  14      149.91      158.46      1.53 o 
   4   4  14       76.85       66.64      1.10 o 
   5   4  14     1443.49     1282.88     11.69 o 
   6   4  14      373.73      344.07      4.17 o 
   7   4  14        9.60       10.77      1.08 o 
   8   4  14       42.39       50.42      2.04 o 
   0   5  14      630.15      726.66      7.28 o 
   1   5  14      459.27      511.62      3.66 o 
   2   5  14      753.89      772.93      5.63 o 
   3   5  14       47.33       52.50      0.77 o 
   4   5  14      265.81      254.17      2.77 o 
   5   5  14      241.44      226.24      3.01 o 
   6   5  14      143.75      140.47      2.59 o 
   7   5  14       20.41       23.56      1.27 o 
   8   5  14       80.21       80.87      2.07 o 
   0   6  14       20.72       23.34      0.94 o 
   1   6  14      118.59      112.12      1.09 o 
   2   6  14      824.82      875.87      5.94 o 
   3   6  14      311.67      281.96      2.40 o 
   4   6  14      428.17      423.86      4.78 o 
   5   6  14      261.85      245.43      3.22 o 
   6   6  14       22.10       21.17      1.31 o 
   7   6  14       38.17       36.18      1.43 o 
   8   6  14       95.00       96.00      2.22 o 
   0   7  14      143.57      153.27      1.99 o 
   1   7  14      126.93      136.01      1.28 o 
   2   7  14       43.78       46.83      0.83 o 
   3   7  14      350.18      321.70      2.70 o 
   4   7  14      382.75      354.61      4.17 o 
   5   7  14      209.56      172.02      2.57 o 
   6   7  14       36.07       32.70      1.33 o 
   7   7  14       54.63       51.98      1.67 o 
   8   7  14       51.79       59.81      1.90 o 
   0   8  14        6.84        9.39      0.68 o 
   1   8  14     2105.09     2068.06     14.14 o 
   2   8  14      407.75      381.46      3.11 o 
   3   8  14     2265.04     2169.68     17.06 o 
   4   8  14       73.05       72.29      1.62 o 
   5   8  14      458.51      426.58      5.00 o 
   6   8  14      613.15      594.43      6.69 o 
   7   8  14      334.88      334.34      4.38 o 
   8   8  14       14.07       17.70      2.86 o 
   0   9  14      989.02     1008.38     10.11 o 
   1   9  14       38.96       41.05      0.87 o 
   2   9  14     1418.93     1351.69     10.73 o 
   3   9  14      379.03      341.65      3.18 o 
   4   9  14      312.23      304.57      3.52 o 
   5   9  14      140.15      136.24      2.32 o 
   6   9  14       63.92       60.84      1.76 o 
   7   9  14      249.62      242.32      3.56 o 
   0  10  14      200.58      198.83      2.56 o 
   1  10  14      171.50      167.40      2.34 o 
   2  10  14      773.66      767.69      6.35 o 
   3  10  14      477.60      448.40      4.02 o 
   4  10  14       99.65       93.85      1.76 o 
   5  10  14       41.51       45.85      1.50 o 
   6  10  14      257.01      240.76      3.47 o 
   7  10  14      147.00      152.44      2.79 o 
   0  11  14     2176.18     2112.33     23.88 o 
   1  11  14      416.44      400.76      3.66 o 
   2  11  14       33.50       28.67      0.85 o 
   3  11  14      259.09      251.44      2.59 o 
   4  11  14        9.60       12.07      1.00 o 
   5  11  14       54.35       54.63      1.67 o 
   6  11  14       40.92       44.81      1.64 o 
   7  11  14       82.50       84.60      9.73 o 
   0  12  14       16.91       21.49      1.49 o 
   1  12  14      109.28      108.60      1.70 o 
   2  12  14      339.66      327.10      3.13 o 
   3  12  14       76.04       74.05      1.33 o 
   4  12  14      398.48      403.05      5.42 o 
   5  12  14      242.76      242.98      3.48 o 
   6  12  14       14.92       15.55      1.36 o 
   0  13  14        0.98       -0.29      1.19 o 
   1  13  14       13.59       15.48      1.04 o 
   2  13  14      236.18      224.22      2.43 o 
   3  13  14       59.09       57.64      1.27 o 
   4  13  14       92.29       94.89      2.02 o 
   5  13  14       37.25       41.84      1.58 o 
   6  13  14       83.50       92.48      3.00 o 
   0  14  14        0.93        1.01      1.28 o 
   1  14  14      235.71      248.16      3.31 o 
   2  14  14      202.72      205.87      2.38 o 
   3  14  14      135.96      138.51      1.89 o 
   4  14  14       60.62       65.43      1.83 o 
   5  14  14       46.02       53.25      1.77 o 
   0  15  14      183.84      208.27      4.60 o 
   1  15  14       17.34       19.75      1.22 o 
   2  15  14      279.48      267.66      3.40 o 
   3  15  14       50.38       51.28      1.79 o 
   4  15  14       10.85       14.14      1.27 o 
   0  16  14       36.01       35.85      2.13 o 
   1  16  14      197.00      210.50      3.00 o 
   2  16  14      125.49      127.92      2.42 o 
   3  16  14       72.51       71.09      2.21 o 
   4  16  14      105.67      101.27      4.65 o 
   0  17  14       79.52       99.56      6.34 o 
   1  17  14      335.15      364.54      4.73 o 
   2  17  14       93.43       96.35      2.19 o 
   1   0  15       22.22       10.80      0.75 o 
   2   0  15      147.58      175.79      2.53 o 
   3   0  15     1623.10     1656.70     19.11 o 
   4   0  15     2201.70     2176.56     25.06 o 
   5   0  15      201.60      184.58      3.78 o 
   6   0  15      204.29      220.87      3.45 o 
   7   0  15        0.31       -1.49      0.99 o 
   8   0  15       11.58       11.66      2.12 o 
   0   1  15        8.64       16.12      1.08 o 
   1   1  15      948.89      970.41      7.55 o 
   2   1  15      881.99      956.99      7.63 o 
   3   1  15      140.45      141.92      1.60 o 
   4   1  15      160.87      142.41      1.69 o 
   5   1  15      992.97      904.39      7.72 o 
   6   1  15      127.60      114.71      1.63 o 
   7   1  15        6.15        9.56      0.92 o 
   8   1  15       44.42       48.82      1.92 o 
   0   2  15     6877.99     7172.97     67.43 o 
   1   2  15      624.51      705.33      4.97 o 
   2   2  15      195.59      225.97      1.88 o 
   3   2  15      351.72      366.04      3.33 o 
   4   2  15      153.59      127.74      1.58 o 
   5   2  15      183.54      183.38      2.08 o 
   6   2  15       34.70       28.11      1.03 o 
   7   2  15      100.57       99.80      1.90 o 
   8   2  15       94.76       98.74      2.16 o 
   0   3  15      258.92      241.70      2.51 o 
   1   3  15     1078.18     1157.91      7.92 o 
   2   3  15      911.04      951.11      6.61 o 
   3   3  15      217.74      219.29      2.00 o 
   4   3  15      323.39      302.43      2.68 o 
   5   3  15      223.58      194.38      2.04 o 
   6   3  15      157.41      153.21      2.10 o 
   7   3  15       28.44       29.61      1.29 o 
   8   3  15      598.09      606.10      9.96 o 
   0   4  15     1466.33     1502.94     14.53 o 
   1   4  15      252.55      257.28      2.00 o 
   2   4  15      267.80      287.16      2.22 o 
   3   4  15      166.62      148.75      1.55 o 
   4   4  15       33.86       38.33      0.92 o 
   5   4  15      125.27      149.72      2.01 o 
   6   4  15        2.71        4.76      0.95 o 
   7   4  15       19.32       16.08      1.15 o 
   8   4  15      337.86      348.78      6.09 o 
   0   5  15       70.55       85.32      1.41 o 
   1   5  15      570.02      593.37      4.10 o 
   2   5  15       85.87       84.32      0.93 o 
   3   5  15      224.76      259.27      2.25 o 
   4   5  15      954.37      876.98      8.03 o 
   5   5  15      489.03      425.74      4.88 o 
   6   5  15       29.34       25.53      1.17 o 
   7   5  15       57.09       57.48      1.69 o 
   8   5  15      166.84      174.34      2.92 o 
   0   6  15      686.89      718.82      7.27 o 
   1   6  15      294.12      304.34      2.35 o 
   2   6  15      132.33      145.48      1.29 o 
   3   6  15      195.50      190.90      1.98 o 
   4   6  15       37.43       43.14      1.21 o 
   5   6  15      717.52      695.16      7.44 o 
   6   6  15       42.22       41.99      1.40 o 
   7   6  15       70.49       66.29      1.82 o 
   8   6  15       43.09       45.86      1.71 o 
   0   7  15      405.18      405.85      4.34 o 
   1   7  15        4.88        8.21      0.45 o 
   2   7  15      265.31      243.03      1.99 o 
   3   7  15       43.54       42.13      0.95 o 
   4   7  15      660.04      600.98      6.50 o 
   5   7  15      419.92      376.16      4.49 o 
   6   7  15       99.21      101.93      2.06 o 
   7   7  15       71.48       69.52      1.89 o 
   8   7  15       57.81       62.52      1.95 o 
   0   8  15        2.50        3.24      0.63 o 
   1   8  15     1179.07     1166.01      8.14 o 
   2   8  15      799.28      738.69      5.69 o 
   3   8  15      172.08      179.65      2.45 o 
   4   8  15       76.44       80.44      2.11 o 
   5   8  15      157.02      154.36      2.48 o 
   6   8  15      396.16      381.94      4.72 o 
   7   8  15      165.84      175.26      2.91 o 
   0   9  15     1661.12     1679.80     16.48 o 
   1   9  15       45.13       48.57      0.93 o 
   2   9  15      585.26      558.59      4.61 o 
   3   9  15      423.11      388.80      3.54 o 
   4   9  15       86.29       73.74      1.68 o 
   5   9  15      281.62      254.98      3.44 o 
   6   9  15      273.80      256.08      3.57 o 
   7   9  15       63.04       68.29      1.99 o 
   0  10  15      390.24      384.45      4.28 o 
   1  10  15      171.93      170.20      1.75 o 
   2  10  15      397.95      381.31      3.35 o 
   3  10  15      169.33      151.62      1.82 o 
   4  10  15      214.12      192.29      2.81 o 
   5  10  15     1072.85     1029.26     10.81 o 
   6  10  15        8.08        9.86      1.21 o 
   7  10  15       46.82       45.96      1.74 o 
   0  11  15      275.80      284.16      3.98 o 
   1  11  15      228.52      215.81      2.28 o 
   2  11  15       45.93       40.41      0.95 o 
   3  11  15      166.85      154.89      2.00 o 
   4  11  15      258.91      254.34      3.42 o 
   5  11  15       94.08       95.00      2.07 o 
   6  11  15        3.79        2.42      1.15 o 
   7  11  15      238.51      254.37      7.68 o 
   0  12  15      414.14      412.36      6.74 o 
   1  12  15      794.23      749.15      7.00 o 
   2  12  15      190.40      194.36      2.10 o 
   3  12  15      180.13      168.71      2.14 o 
   4  12  15       81.71       77.06      1.87 o 
   5  12  15       68.04       75.50      1.97 o 
   6  12  15      158.57      154.32      2.81 o 
   0  13  15       14.48       16.63      1.48 o 
   1  13  15      118.01      113.78      1.89 o 
   2  13  15       35.98       36.87      1.14 o 
   3  13  15      146.61      145.36      2.00 o 
   4  13  15      145.44      148.49      3.15 o 
   5  13  15       30.87       30.36      1.48 o 
   6  13  15       40.71       37.36      3.23 o 
   0  14  15        1.27        0.96      1.70 o 
   1  14  15       16.37       20.43      1.15 o 
   2  14  15        3.21        1.65      0.81 o 
   3  14  15       89.94       85.60      1.80 o 
   4  14  15       69.47       63.72      1.85 o 
   5  14  15       19.14       23.56      1.45 o 
   0  15  15     1681.19     1718.28     24.61 o 
   1  15  15       27.15       30.78      1.29 o 
   2  15  15       37.68       40.50      1.37 o 
   3  15  15       39.02       41.04      1.66 o 
   4  15  15      105.78      102.68      2.23 o 
   0  16  15        1.80       -0.35      1.45 o 
   1  16  15      191.11      206.25      3.72 o 
   2  16  15      117.96      124.09      2.40 o 
   3  16  15       76.74       75.18      2.55 o 
   0  17  15       38.25       44.78      2.34 o 
   1  17  15       59.94       70.23      2.02 o 
   2  17  15       44.61       47.85      1.96 o 
   0   0  16     2332.65     2133.75     53.55 o 
   1   0  16       24.66       22.13      0.71 o 
   2   0  16      549.04      590.62      7.09 o 
   3   0  16     2809.96     2753.28     31.41 o 
   4   0  16     2647.87     2559.28     29.31 o 
   5   0  16      317.67      343.55      4.69 o 
   6   0  16      102.90       96.08      2.14 o 
   7   0  16        3.31        3.48      1.23 o 
   8   0  16      158.82      158.21      9.34 o 
   0   1  16     1624.64     1578.47     19.99 o 
   1   1  16     1122.01     1194.44      8.92 o 
   2   1  16      259.54      251.44      2.29 o 
   3   1  16      193.19      199.53      2.14 o 
   4   1  16      854.07      839.38      7.15 o 
   5   1  16        6.63        6.83      0.68 o 
   6   1  16       22.06       13.76      0.80 o 
   7   1  16       70.96       59.00      1.48 o 
   8   1  16      265.68      266.90      4.86 o 
   0   2  16       12.02       19.55      0.79 o 
   1   2  16      337.51      328.43      2.46 o 
   2   2  16        1.41        4.70      0.38 o 
   3   2  16      739.96      749.67      6.37 o 
   4   2  16     1001.18      997.54      8.40 o 
   5   2  16      177.15      178.60      2.06 o 
   6   2  16       94.21       90.84      1.65 o 
   7   2  16      142.29      132.66      2.17 o 
   8   2  16      126.61      126.75      2.42 o 
   0   3  16      535.09      541.43      5.43 o 
   1   3  16     1098.13     1172.01      8.02 o 
   2   3  16      150.64      165.50      1.64 o 
   3   3  16       67.28       62.74      1.00 o 
   4   3  16      161.68      185.64      1.93 o 
   5   3  16      572.79      511.44      4.38 o 
   6   3  16      144.98      155.14      2.13 o 
   7   3  16       66.92       66.49      1.72 o 
   8   3  16       31.96       33.43      1.75 o 
   1   4  16      185.57      230.17      1.83 o 
   2   4  16       79.99       88.83      0.95 o 
   3   4  16      650.82      620.79      5.22 o 
   4   4  16      441.08      423.84      3.80 o 
   5   4  16      219.46      225.76      2.64 o 
   6   4  16        3.82        1.98      0.89 o 
   7   4  16       35.25       42.13      1.47 o 
   8   4  16       31.98       34.50      1.51 o 
   0   5  16      308.56      324.02      3.49 o 
   1   5  16      126.76      125.00      1.15 o 
   2   5  16       23.93       26.50      0.56 o 
   3   5  16      586.87      554.61      4.73 o 
   4   5  16      401.23      392.78      3.97 o 
   5   5  16       22.20       23.76      1.11 o 
   6   5  16      178.15      174.56      2.65 o 
   7   5  16      112.03      115.09      2.22 o 
   8   5  16      149.96      154.15      2.76 o 
   0   6  16        8.89       12.88      0.66 o 
   1   6  16      938.16      999.73      7.00 o 
   2   6  16      537.49      573.43      4.02 o 
   3   6  16      849.38      769.03      7.05 o 
   4   6  16     1873.10     1632.47     14.47 o 
   5   6  16      104.83      113.29      2.04 o 
   6   6  16      147.01      147.96      3.26 o 
   7   6  16      106.62      101.90      2.15 o 
   8   6  16       21.10       29.09      1.60 o 
   0   7  16      575.09      604.74      6.24 o 
   1   7  16      815.26      822.78      5.84 o 
   2   7  16      210.32      198.18      1.72 o 
   3   7  16       39.24       28.81      0.84 o 
   4   7  16       17.76       23.30      1.12 o 
   5   7  16      109.83      105.23      2.00 o 
   6   7  16      286.79      271.36      3.64 o 
   7   7  16       18.68       17.70      1.31 o 
   8   7  16        6.17        6.73      1.62 o 
   0   8  16        8.21        7.45      0.69 o 
   1   8  16      549.59      530.56      3.92 o 
   2   8  16       78.63       77.89      1.11 o 
   3   8  16      112.26      102.65      1.69 o 
   4   8  16       72.66       67.44      1.62 o 
   5   8  16      641.90      598.19      6.65 o 
   6   8  16      295.49      285.91      3.83 o 
   7   8  16       49.40       46.84      1.66 o 
   0   9  16      432.91      431.73      4.69 o 
   1   9  16       37.13       42.87      0.92 o 
   2   9  16      542.28      505.02      4.43 o 
   3   9  16     1064.52     1007.68      9.68 o 
   4   9  16      299.94      292.40      3.71 o 
   5   9  16        3.11        3.97      0.99 o 
   6   9  16      289.45      271.92      3.74 o 
   7   9  16      148.80      145.88      2.70 o 
   0  10  16       98.11       96.44      1.67 o 
   1  10  16      197.10      185.18      1.87 o 
   2  10  16      277.97      263.19      2.63 o 
   3  10  16      278.94      259.32      3.11 o 
   4  10  16      261.29      257.29      3.43 o 
   5  10  16       20.89       25.52      1.83 o 
   6  10  16       57.72       58.05      1.81 o 
   7  10  16      198.48      210.09      3.36 o 
   0  11  16       62.23       59.56      1.70 o 
   1  11  16      428.97      422.29      3.84 o 
   2  11  16      126.12      127.33      1.66 o 
   3  11  16      171.09      170.06      2.39 o 
   4  11  16       63.90       64.91      1.70 o 
   5  11  16       69.78       69.09      1.85 o 
   6  11  16      224.88      227.18      3.43 o 
   0  12  16     1129.71     1104.17     16.03 o 
   1  12  16      172.10      168.10      2.20 o 
   2  12  16      197.21      200.36      2.25 o 
   3  12  16        2.99        2.02      0.87 o 
   4  12  16       65.37       67.07      1.80 o 
   5  12  16      167.53      164.81      2.78 o 
   6  12  16       36.19       38.52      1.66 o 
   0  13  16       23.97       18.56      1.53 o 
   1  13  16       95.37       94.13      1.72 o 
   2  13  16        3.78        4.10      0.83 o 
   3  13  16        7.39        9.18      0.99 o 
   4  13  16       29.24       32.45      1.41 o 
   5  13  16       63.86       71.34      1.95 o 
   0  14  16       59.89       63.59      2.36 o 
   1  14  16      264.49      269.95      3.34 o 
   2  14  16       11.36       14.69      1.11 o 
   3  14  16      147.75      142.71      2.47 o 
   4  14  16       19.60       18.52      1.29 o 
   5  14  16        0.45        0.92      1.17 o 
   0  15  16       54.02       76.09      2.71 o 
   1  15  16       48.82       50.36      1.59 o 
   2  15  16      309.95      312.81      3.82 o 
   3  15  16      219.94      233.78      3.92 o 
   4  15  16        3.13        2.45      1.24 o 
   0  16  16       13.10       17.56      2.68 o 
   1  16  16      796.88      812.60      8.88 o 
   2  16  16      128.23      134.44      2.49 o 
   3  16  16       12.27       10.65      1.79 o 
   0  17  16        6.56        9.14      1.80 o 
   1  17  16       54.77       63.49      1.91 o 
   2  17  16       10.02       14.93      2.44 o 
   1   0  17      185.23      160.34      2.02 o 
   2   0  17      264.74      245.69      4.30 o 
   3   0  17      914.48      889.53     10.61 o 
   4   0  17      339.85      344.66      4.65 o 
   5   0  17       12.96       11.26      1.04 o 
   6   0  17      117.62      109.43      2.27 o 
   7   0  17        2.10        1.94      1.12 o 
   8   0  17       49.28       42.83      2.23 o 
   0   1  17      230.13      244.38      2.72 o 
   1   1  17      897.38      933.03      7.05 o 
   2   1  17      186.82      206.41      2.07 o 
   3   1  17      381.05      369.91      3.40 o 
   4   1  17      108.78      122.08      1.62 o 
   5   1  17      115.97       87.52      1.39 o 
   6   1  17       75.31       89.67      1.47 o 
   7   1  17      198.40      205.75      2.72 o 
   8   1  17       63.03       61.08      2.17 o 
   0   2  17      102.62      117.47      1.53 o 
   1   2  17     1386.59     1455.66     10.03 o 
   2   2  17      374.42      344.06      2.85 o 
   3   2  17      122.79      125.18      1.60 o 
   4   2  17      123.72      142.11      2.09 o 
   5   2  17      505.38      473.11      4.35 o 
   6   2  17      155.39      131.85      2.00 o 
   7   2  17      117.06      110.89      2.02 o 
   8   2  17       40.61       47.99      1.65 o 
   0   3  17     1365.36     1503.59     14.44 o 
   1   3  17      289.27      288.75      2.20 o 
   2   3  17     3020.47     2995.31     21.67 o 
   3   3  17      409.40      400.87      3.45 o 
   4   3  17       49.33       36.58      0.89 o 
   5   3  17      196.27      214.46      2.30 o 
   6   3  17      103.14      103.42      1.88 o 
   7   3  17       39.15       42.48      1.45 o 
   8   3  17       24.11       24.96      1.39 o 
   0   4  17      107.13      103.13      1.46 o 
   1   4  17       64.78       74.37      0.86 o 
   2   4  17      107.12      113.89      1.12 o 
   3   4  17      313.59      280.33      2.65 o 
   4   4  17        7.26        4.29      0.62 o 
   5   4  17      329.64      327.63      3.50 o 
   6   4  17      102.08       95.15      1.91 o 
   7   4  17       97.82       95.75      2.02 o 
   8   4  17      172.11      174.19      3.17 o 
   0   5  17      478.40      539.66      5.52 o 
   1   5  17       35.41       29.88      0.60 o 
   2   5  17      374.00      400.03      3.00 o 
   3   5  17      201.64      196.76      2.03 o 
   4   5  17      349.45      359.17      3.71 o 
   5   5  17      536.48      428.95      4.94 o 
   6   5  17       28.74       30.65      1.28 o 
   7   5  17       22.42       22.76      1.30 o 
   8   5  17        1.04        1.58      1.16 o 
   0   6  17       88.02       91.97      1.45 o 
   1   6  17       94.45      100.14      1.07 o 
   2   6  17       86.82       86.41      0.96 o 
   3   6  17      445.79      376.43      3.77 o 
   4   6  17       50.74       40.13      1.18 o 
   5   6  17      275.90      275.07      3.55 o 
   6   6  17      317.75      321.23      4.08 o 
   7   6  17       13.98       17.63      1.25 o 
   8   6  17       10.45       11.59      1.33 o 
   0   7  17       92.88      105.06      1.62 o 
   1   7  17      387.67      389.73      2.99 o 
   2   7  17     1976.91     1894.54     12.95 o 
   3   7  17      649.40      586.98      5.56 o 
   4   7  17       22.71       16.52      1.02 o 
   5   7  17      206.75      173.09      2.62 o 
   6   7  17      195.37      189.63      2.89 o 
   7   7  17      242.13      244.53      3.54 o 
   8   7  17       11.59       12.67      2.79 o 
   0   8  17      209.21      197.72      2.49 o 
   1   8  17       38.59       41.53      0.79 o 
   2   8  17      375.35      352.97      2.98 o 
   3   8  17      120.71      122.14      2.02 o 
   4   8  17      354.81      358.00      4.30 o 
   5   8  17      300.83      285.29      3.72 o 
   6   8  17       25.55       27.27      1.34 o 
   7   8  17       63.28       58.66      1.86 o 
   0   9  17      486.80      486.54      5.21 o 
   1   9  17      105.02      101.34      1.25 o 
   2   9  17       32.95       36.88      0.94 o 
   3   9  17      210.42      211.05      2.90 o 
   4   9  17       16.53       18.56      1.11 o 
   5   9  17      373.97      357.93      4.44 o 
   6   9  17      120.73      127.14      2.43 o 
   7   9  17       62.62       63.58      1.94 o 
   0  10  17       53.17       46.03      1.29 o 
   1  10  17      434.90      418.50      3.39 o 
   2  10  17      369.10      359.05      3.36 o 
   3  10  17      377.93      346.86      4.18 o 
   4  10  17       71.81       70.30      1.74 o 
   5  10  17      119.42      115.06      2.23 o 
   6  10  17        2.68        2.69      1.13 o 
   7  10  17      108.63      104.01      4.80 o 
   0  11  17      116.44      120.98      2.31 o 
   1  11  17       33.35       35.58      0.90 o 
   2  11  17      673.64      667.46      5.76 o 
   3  11  17      204.87      194.98      2.81 o 
   4  11  17       97.18       88.75      1.94 o 
   5  11  17      269.03      277.74      3.81 o 
   6  11  17      215.89      219.86      3.57 o 
   0  12  17      122.01      124.25      3.66 o 
   1  12  17      170.71      170.60      2.13 o 
   2  12  17      113.28      107.32      1.57 o 
   3  12  17       85.77       86.06      1.85 o 
   4  12  17       24.25       27.74      1.33 o 
   5  12  17      119.54      118.76      2.38 o 
   6  12  17      101.28      100.18      2.34 o 
   0  13  17       55.20       56.62      2.22 o 
   1  13  17      340.01      340.81      3.93 o 
   2  13  17      349.81      336.07      3.66 o 
   3  13  17       16.99       18.30      1.26 o 
   4  13  17       10.04       13.16      1.22 o 
   5  13  17       69.31       72.14      2.00 o 
   0  14  17      128.69      134.95      3.29 o 
   1  14  17      102.29      104.15      2.05 o 
   2  14  17      407.15      394.20      4.02 o 
   3  14  17       35.37       43.04      1.76 o 
   4  14  17       27.75       33.61      1.56 o 
   5  14  17      176.94      176.36      3.91 o 
   0  15  17        2.62        3.52      1.44 o 
   1  15  17       65.91       67.40      1.80 o 
   2  15  17      117.69      120.04      2.64 o 
   3  15  17       28.52       32.02      1.72 o 
   4  15  17       78.12       84.36      2.68 o 
   0  16  17      406.93      413.77      7.21 o 
   1  16  17      233.78      232.18      3.40 o 
   2  16  17       73.22       72.41      2.09 o 
   3  16  17       35.19       35.91      2.31 o 
   0  17  17      106.68      114.81      3.41 o 
   1  17  17      171.39      168.08      2.91 o 
   2  17  17      306.85      323.15      6.30 o 
   0   0  18      960.57      976.39     13.96 o 
   1   0  18      734.72      842.74      9.79 o 
   2   0  18      709.52      705.59      8.40 o 
   3   0  18      117.42      119.20      2.14 o 
   4   0  18      126.63      137.58      2.79 o 
   5   0  18        2.29        5.64      1.00 o 
   6   0  18      163.60      136.91      2.60 o 
   7   0  18      245.58      228.98      4.86 o 
   8   0  18        0.17       -2.37      1.58 o 
   0   1  18      338.78      339.97      3.65 o 
   1   1  18      126.46      119.17      1.58 o 
   2   1  18      548.03      562.37      4.82 o 
   3   1  18        5.65        4.69      0.58 o 
   4   1  18      162.19      144.33      1.75 o 
   5   1  18      498.68      477.86      4.40 o 
   6   1  18       11.32       14.42      0.84 o 
   7   1  18      103.09       99.75      1.83 o 
   8   1  18       83.93       81.99      2.40 o 
   0   2  18      121.26      137.03      1.72 o 
   1   2  18      339.13      324.70      2.46 o 
   2   2  18       35.28       35.54      0.72 o 
   3   2  18     1078.53     1063.40      8.89 o 
   4   2  18     2018.16     1876.67     15.40 o 
   5   2  18       76.31       68.45      1.28 o 
   6   2  18        5.32        5.77      0.84 o 
   7   2  18      155.76      159.62      2.45 o 
   8   2  18      128.34      131.47      2.46 o 
   0   3  18       67.06       59.01      1.02 o 
   1   3  18      180.33      193.66      1.59 o 
   2   3  18      260.91      265.39      2.27 o 
   3   3  18      406.50      424.09      3.63 o 
   4   3  18      117.16      109.14      1.43 o 
   5   3  18        1.13        5.02      0.68 o 
   6   3  18       37.84       38.13      1.16 o 
   7   3  18        2.59        3.19      1.00 o 
   8   3  18      152.38      152.49      2.72 o 
   0   4  18       28.03       37.14      0.93 o 
   1   4  18      144.45      152.80      1.36 o 
   2   4  18      842.87      829.56      6.28 o 
   3   4  18      269.75      255.15      2.49 o 
   4   4  18     1346.75     1158.28      9.49 o 
   5   4  18      408.59      401.76      4.13 o 
   6   4  18      140.26      138.17      2.31 o 
   7   4  18       43.06       47.99      1.58 o 
   8   4  18       44.91       43.35      1.64 o 
   0   5  18     1417.49     1476.44     14.35 o 
   1   5  18       73.09       78.89      0.91 o 
   2   5  18       79.89       89.75      1.07 o 
   3   5  18       40.88       32.95      0.84 o 
   4   5  18       41.59       32.39      0.98 o 
   5   5  18       98.98      102.59      1.93 o 
   6   5  18       37.61       41.98      1.41 o 
   7   5  18       48.74       42.12      1.53 o 
   8   5  18       73.73       73.97      2.14 o 
   0   6  18      499.29      548.96      5.70 o 
   1   6  18        1.29        2.53      0.42 o 
   2   6  18      293.19      315.12      2.67 o 
   3   6  18      366.80      365.41      3.70 o 
   4   6  18      428.72      377.18      3.90 o 
   5   6  18       10.30       10.69      1.02 o 
   6   6  18      220.97      192.84      2.91 o 
   7   6  18      125.31      137.33      2.56 o 
   8   6  18       33.99       36.57      1.88 o 
   0   7  18      152.25      139.00      1.94 o 
   1   7  18      361.15      359.03      2.80 o 
   2   7  18      359.38      330.32      2.68 o 
   3   7  18      870.00      821.96      7.55 o 
   4   7  18      440.19      388.26      4.56 o 
   5   7  18      106.19      105.90      2.04 o 
   6   7  18      178.65      182.71      2.84 o 
   7   7  18      365.82      355.64      4.61 o 
   0   8  18       10.24        8.82      0.80 o 
   1   8  18      223.21      225.67      1.96 o 
   2   8  18       18.53       23.42      0.69 o 
   3   8  18       17.70       25.01      1.08 o 
   4   8  18     1246.30     1174.72     12.04 o 
   5   8  18        1.37        1.28      0.95 o 
   6   8  18       96.79      100.31      2.13 o 
   7   8  18      195.37      217.46      3.36 o 
   0   9  18      958.35      904.91      9.18 o 
   1   9  18       19.67       18.31      0.69 o 
   2   9  18      221.52      223.51      2.23 o 
   3   9  18       92.87       81.00      1.73 o 
   4   9  18        5.46        5.51      0.96 o 
   5   9  18      156.56      160.03      2.62 o 
   6   9  18      425.49      410.20      5.08 o 
   7   9  18       35.65       37.24      1.67 o 
   0  10  18        0.39        0.30      0.73 o 
   1  10  18      454.46      440.19      3.68 o 
   2  10  18      190.65      190.58      2.11 o 
   3  10  18       66.55       74.30      1.70 o 
   4  10  18      104.80      111.85      2.10 o 
   5  10  18      118.58      116.43      2.27 o 
   6  10  18      151.80      155.36      2.75 o 
   7  10  18       63.27       64.65      6.40 o 
   0  11  18      162.68      153.25      2.64 o 
   1  11  18       36.74       39.12      1.00 o 
   2  11  18      269.83      243.86      2.55 o 
   3  11  18       58.28       59.64      1.60 o 
   4  11  18        2.93        3.34      1.01 o 
   5  11  18      435.96      426.67      5.22 o 
   6  11  18       47.07       56.93      1.84 o 
   0  12  18      188.76      195.55      3.88 o 
   1  12  18      176.73      168.02      2.23 o 
   2  12  18       29.90       33.77      1.05 o 
   3  12  18       16.75       18.30      1.25 o 
   4  12  18      179.16      177.71      2.83 o 
   5  12  18       99.59      109.65      2.32 o 
   6  12  18       76.59       87.82      2.23 o 
   0  13  18      145.34      150.79      3.37 o 
   1  13  18       12.43       13.49      0.98 o 
   2  13  18       37.64       43.03      1.41 o 
   3  13  18       59.92       58.78      1.70 o 
   4  13  18       92.95       92.81      2.09 o 
   5  13  18        7.18        7.59      1.34 o 
   0  14  18        1.93        3.44      1.39 o 
   1  14  18       96.95       98.05      2.02 o 
   2  14  18       43.09       44.48      1.38 o 
   3  14  18       43.83       50.54      1.89 o 
   4  14  18      314.68      307.59      4.15 o 
   5  14  18       80.67       92.06      3.15 o 
   0  15  18        0.24       -1.65      1.33 o 
   1  15  18      127.91      135.38      2.44 o 
   2  15  18       29.07       30.85      2.01 o 
   3  15  18       30.66       32.91      1.74 o 
   4  15  18        4.65        7.98      1.90 o 
   0  16  18        3.09        7.61      1.66 o 
   1  16  18       60.00       62.71      1.87 o 
   2  16  18      149.05      150.51      3.51 o 
   3  16  18        7.85        9.43      2.70 o 
   0  17  18      198.61      201.58      4.55 o 
   1  17  18      108.00      112.46      2.41 o 
   1   0  19     1116.76     1147.32     14.11 o 
   2   0  19      515.91      531.15      6.51 o 
   3   0  19      857.64      843.27     12.52 o 
   4   0  19      596.32      570.12      7.19 o 
   5   0  19        0.16        3.15      1.01 o 
   6   0  19      652.83      618.45      8.29 o 
   7   0  19       55.69       50.99      2.32 o 
   8   0  19        0.04        0.76      1.54 o 
   0   1  19      109.47      130.14      1.70 o 
   1   1  19      223.21      209.79      1.88 o 
   2   1  19      157.05      158.12      1.75 o 
   3   1  19     1629.50     1563.06     12.86 o 
   4   1  19       70.21       72.20      1.46 o 
   5   1  19      708.90      641.10      5.71 o 
   6   1  19      100.17      106.89      1.63 o 
   7   1  19       28.14       25.40      1.14 o 
   8   1  19       63.14       64.83      2.05 o 
   0   2  19      358.47      360.13      3.77 o 
   1   2  19      293.72      285.69      2.41 o 
   2   2  19      388.17      413.15      3.54 o 
   3   2  19      310.01      309.88      2.99 o 
   4   2  19      126.56      150.11      1.83 o 
   5   2  19       49.88       44.00      1.11 o 
   6   2  19       40.35       42.98      1.26 o 
   7   2  19       43.72       44.93      1.42 o 
   8   2  19      379.68      386.21      6.01 o 
   0   3  19      443.43      478.59      4.64 o 
   1   3  19      193.85      178.65      1.51 o 
   2   3  19      386.55      410.62      3.61 o 
   3   3  19      369.12      309.39      2.81 o 
   4   3  19      127.28      132.36      1.60 o 
   5   3  19       48.96       62.78      1.26 o 
   6   3  19       97.99      101.19      1.73 o 
   7   3  19        0.18        0.74      1.01 o 
   8   3  19       17.98       15.91      1.36 o 
   0   4  19      725.11      693.08      6.96 o 
   1   4  19      529.18      522.05      3.78 o 
   2   4  19      228.14      216.32      2.15 o 
   3   4  19       85.52       75.32      1.20 o 
   4   4  19      123.23      114.97      1.54 o 
   5   4  19      146.65      137.37      1.96 o 
   6   4  19       23.41       22.60      1.20 o 
   7   4  19       20.05       21.48      1.26 o 
   8   4  19       53.57       56.46      1.81 o 
   0   5  19       40.27       26.40      0.82 o 
   1   5  19      188.39      198.01      1.64 o 
   2   5  19      128.95      129.93      1.38 o 
   3   5  19      273.89      228.72      2.32 o 
   4   5  19      169.48      155.03      2.56 o 
   5   5  19       42.06       33.98      1.26 o 
   6   5  19       38.33       32.53      1.33 o 
   7   5  19       95.00       89.09      2.05 o 
   8   5  19        3.27        1.28      1.17 o 
   0   6  19       89.06       79.50      1.37 o 
   1   6  19      223.93      219.96      1.86 o 
   2   6  19      573.85      548.50      4.33 o 
   3   6  19      730.46      681.22      6.35 o 
   4   6  19       85.98       65.10      1.37 o 
   5   6  19      548.72      535.18      6.02 o 
   6   6  19       20.02       15.22      1.15 o 
   7   6  19       14.60       15.61      1.27 o 
   8   6  19      155.79      158.52      4.12 o 
   0   7  19      416.73      395.29      4.32 o 
   1   7  19      332.06      308.80      2.41 o 
   2   7  19        1.15        1.76      0.51 o 
   3   7  19      184.90      159.83      2.05 o 
   4   7  19      555.94      509.25      5.71 o 
   5   7  19      447.96      407.99      4.87 o 
   6   7  19       99.40      101.19      2.12 o 
   7   7  19       86.92       91.69      2.17 o 
   0   8  19      271.62      248.97      2.99 o 
   1   8  19      313.59      278.71      2.32 o 
   2   8  19      227.05      217.00      2.27 o 
   3   8  19      213.41      194.86      3.09 o 
   4   8  19      344.85      299.50      4.11 o 
   5   8  19      129.49      120.88      2.23 o 
   6   8  19       81.37       87.17      2.06 o 
   7   8  19       43.54       41.29      1.67 o 
   0   9  19      140.02      131.71      1.96 o 
   1   9  19      458.93      446.90      3.71 o 
   2   9  19      205.49      197.40      2.27 o 
   3   9  19      221.64      214.46      2.94 o 
   4   9  19      132.64      124.59      2.19 o 
   5   9  19      245.89      237.34      3.35 o 
   6   9  19      233.32      236.45      3.49 o 
   7   9  19       94.48       96.25      2.31 o 
   0  10  19       19.81       20.68      0.94 o 
   1  10  19      274.05      270.63      2.51 o 
   2  10  19      170.49      162.22      2.14 o 
   3  10  19       52.37       53.49      1.51 o 
   4  10  19      188.88      186.62      2.81 o 
   5  10  19      103.39      109.90      2.23 o 
   6  10  19       23.02       25.25      1.44 o 
   0  11  19        1.29        1.21      0.95 o 
   1  11  19       18.28       18.93      0.80 o 
   2  11  19      119.46      115.42      1.79 o 
   3  11  19       76.95       85.02      1.83 o 
   4  11  19      180.29      191.62      3.25 o 
   5  11  19       20.91       21.66      1.37 o 
   6  11  19        2.43        1.59      1.21 o 
   0  12  19        0.01       -0.08      1.14 o 
   1  12  19      107.52      102.96      1.73 o 
   2  12  19      161.18      154.60      2.16 o 
   3  12  19        2.14        2.42      0.95 o 
   4  12  19       44.39       47.98      1.60 o 
   5  12  19      392.33      416.59      5.22 o 
   6  12  19      100.24      108.95      6.92 o 
   0  13  19       17.32       19.58      1.80 o 
   1  13  19       87.59       87.53      1.66 o 
   2  13  19       19.47       20.53      1.29 o 
   3  13  19      141.34      149.87      2.53 o 
   4  13  19       25.12       28.86      1.41 o 
   5  13  19      119.69      130.70      2.58 o 
   0  14  19      132.16      134.24      3.28 o 
   1  14  19       13.74       15.79      1.15 o 
   2  14  19       48.19       48.24      1.69 o 
   3  14  19      125.46      120.03      2.70 o 
   4  14  19       39.04       45.04      1.66 o 
   0  15  19       40.54       46.85      2.16 o 
   1  15  19      236.75      228.60      3.30 o 
   2  15  19       17.21       22.17      1.90 o 
   3  15  19       35.77       37.76      1.83 o 
   4  15  19       28.07       32.74      2.61 o 
   0  16  19      127.87      130.89      3.50 o 
   1  16  19       19.71       21.88      1.47 o 
   2  16  19       47.41       53.13      2.48 o 
   3  16  19       35.66       40.90      4.59 o 
   0  17  19       30.09       40.32      2.31 o 
   0   0  20     1944.29     1967.32     50.62 o 
   1   0  20      224.46      231.23      3.42 o 
   2   0  20     5458.93     5527.21     62.01 o 
   3   0  20      383.01      396.91      5.20 o 
   4   0  20     1284.59     1154.59     15.02 o 
   5   0  20      178.38      149.90      2.69 o 
   6   0  20       53.99       48.00      1.75 o 
   7   0  20       22.54       25.18      2.06 o 
   8   0  20      153.62      142.78      3.80 o 
   0   1  20        5.02       10.52      0.56 o 
   1   1  20       99.76      103.87      1.34 o 
   2   1  20      686.95      694.83      6.13 o 
   3   1  20     2049.85     1959.04     16.03 o 
   4   1  20      405.64      386.53      3.65 o 
   5   1  20        7.57        5.58      0.72 o 
   6   1  20      201.48      185.40      2.24 o 
   7   1  20      255.33      244.19      3.10 o 
   8   1  20       47.07       46.69      1.79 o 
   0   2  20      175.39      197.51      2.30 o 
   1   2  20      147.01      125.23      1.30 o 
   2   2  20      878.72      834.71      6.72 o 
   3   2  20       33.77       27.23      0.93 o 
   4   2  20      126.58      110.25      1.55 o 
   5   2  20       47.72       41.42      1.07 o 
   6   2  20      123.97      118.07      1.95 o 
   7   2  20       39.95       43.95      1.42 o 
   8   2  20       43.64       51.71      1.80 o 
   0   3  20      199.68      178.82      2.05 o 
   1   3  20      345.43      381.17      3.07 o 
   2   3  20      578.55      570.59      4.84 o 
   3   3  20       83.57       90.51      1.27 o 
   4   3  20      292.63      281.49      2.71 o 
   5   3  20      133.87      134.18      1.83 o 
   6   3  20      313.05      314.13      3.51 o 
   7   3  20      235.61      229.79      3.56 o 
   8   3  20       57.57       57.59      1.86 o 
   0   4  20      744.04      762.18      7.62 o 
   1   4  20      519.58      520.37      4.06 o 
   2   4  20      316.34      287.95      2.71 o 
   3   4  20      214.40      201.78      2.12 o 
   4   4  20      400.34      347.49      3.29 o 
   5   4  20      111.87      101.49      1.67 o 
   6   4  20      216.15      209.10      3.01 o 
   7   4  20       26.39       30.96      1.40 o 
   8   4  20       62.24       63.93      1.97 o 
   0   5  20      594.66      637.65      6.49 o 
   1   5  20      263.81      245.45      2.02 o 
   2   5  20      258.97      273.14      2.61 o 
   3   5  20      487.19      410.91      3.70 o 
   4   5  20      424.48      402.53      4.12 o 
   5   5  20      132.72      130.00      2.22 o 
   6   5  20      126.88      114.14      2.16 o 
   7   5  20       81.80       78.08      1.98 o 
   8   5  20       23.71       25.43      1.71 o 
   0   6  20      450.69      486.05      5.16 o 
   1   6  20      206.32      195.41      1.72 o 
   2   6  20      210.28      210.42      2.16 o 
   3   6  20        1.04        0.66      0.77 o 
   4   6  20      806.83      723.55      6.85 o 
   5   6  20      126.77      108.29      2.05 o 
   6   6  20       64.24       71.24      1.82 o 
   7   6  20      101.02      101.73      2.25 o 
   0   7  20       57.22       44.56      1.18 o 
   1   7  20        4.82        4.36      0.48 o 
   2   7  20      143.84      125.95      1.57 o 
   3   7  20     1120.52      981.47      8.93 o 
   4   7  20      258.64      235.94      3.17 o 
   5   7  20      189.61      189.22      2.83 o 
   6   7  20      131.80      131.66      2.41 o 
   7   7  20      306.77      315.12      4.28 o 
   0   8  20      216.73      195.94      2.53 o 
   1   8  20       30.50       26.91      0.68 o 
   2   8  20      263.60      233.08      2.67 o 
   3   8  20      150.07      142.33      2.96 o 
   4   8  20      581.81      568.23      6.33 o 
   5   8  20       64.02       60.36      1.68 o 
   6   8  20        8.85       12.19      1.19 o 
   7   8  20      337.06      339.44      4.55 o 
   0   9  20      172.37      178.67      2.39 o 
   1   9  20      437.02      421.24      3.54 o 
   2   9  20      244.00      225.57      2.80 o 
   3   9  20        1.66        1.39      0.92 o 
   4   9  20       22.76       21.99      1.20 o 
   5   9  20       87.11       79.84      1.90 o 
   6   9  20      124.64      125.77      2.47 o 
   7   9  20       20.75       21.31      3.05 o 
   0  10  20      412.09      397.16      4.81 o 
   1  10  20       21.04       22.60      0.76 o 
   2  10  20       69.27       70.79      1.62 o 
   3  10  20      181.50      177.30      2.65 o 
   4  10  20      162.65      175.29      2.73 o 
   5  10  20      259.67      254.50      3.57 o 
   6  10  20      108.89      103.33      2.32 o 
   0  11  20        3.34        3.59      0.99 o 
   1  11  20       12.27       13.69      0.78 o 
   2  11  20       41.40       40.82      1.41 o 
   3  11  20        4.39        4.60      1.20 o 
   4  11  20      236.48      246.31      3.44 o 
   5  11  20      260.43      259.49      3.69 o 
   6  11  20       63.46       69.98      2.07 o 
   0  12  20      206.77      218.53      4.19 o 
   1  12  20       38.15       41.54      1.18 o 
   2  12  20       50.48       51.70      1.55 o 
   3  12  20      223.92      229.08      3.23 o 
   4  12  20       13.23       16.19      1.24 o 
   5  12  20      101.68      116.53      2.44 o 
   0  13  20       78.05       72.25      2.42 o 
   1  13  20       46.25       51.22      1.48 o 
   2  13  20       30.08       34.46      1.58 o 
   3  13  20       54.87       64.07      1.77 o 
   4  13  20      196.71      193.36      3.04 o 
   5  13  20       42.86       43.49      1.71 o 
   0  14  20        3.21        4.49      1.43 o 
   1  14  20       32.77       37.63      1.52 o 
   2  14  20       46.64       48.11      1.79 o 
   3  14  20        8.64        6.44      1.34 o 
   4  14  20       59.25       63.99      1.90 o 
   0  15  20       38.38       37.47      2.05 o 
   1  15  20      134.06      144.81      2.74 o 
   2  15  20      198.08      187.90      4.28 o 
   3  15  20       67.10       68.53      2.27 o 
   0  16  20       87.07       82.08      2.91 o 
   1  16  20      110.95      112.25      3.01 o 
   2  16  20        2.35        2.12      2.60 o 
   1   0  21      160.00      158.40      2.10 o 
   2   0  21     1094.39     1103.57     13.91 o 
   3   0  21      579.03      545.90      6.88 o 
   4   0  21       96.70      108.47      2.21 o 
   5   0  21      657.00      619.64      7.88 o 
   6   0  21       60.50       66.51      1.94 o 
   7   0  21       99.28       95.67      3.00 o 
   8   0  21      194.46      202.87      6.73 o 
   0   1  21        7.43       11.06      0.95 o 
   1   1  21      493.03      498.45      3.98 o 
   2   1  21      161.53      163.06      2.29 o 
   3   1  21     1879.34     1835.76     15.07 o 
   4   1  21      214.70      224.42      2.42 o 
   5   1  21      140.63      119.39      1.68 o 
   6   1  21      255.25      261.88      2.85 o 
   7   1  21      145.55      148.07      2.65 o 
   8   1  21       32.10       32.89      1.67 o 
   0   2  21       21.95       33.42      1.01 o 
   1   2  21       82.30       88.05      1.09 o 
   2   2  21     3304.03     3279.27     26.08 o 
   3   2  21      137.50      119.91      1.51 o 
   4   2  21      884.17      794.17      6.89 o 
   5   2  21        4.37        4.21      0.71 o 
   6   2  21      145.74      147.52      2.21 o 
   7   2  21      170.56      171.67      2.63 o 
   8   2  21      245.25      251.51      3.76 o 
   0   3  21       44.10       35.36      0.90 o 
   1   3  21      107.39      112.96      1.25 o 
   2   3  21      596.59      599.38      5.09 o 
   3   3  21      752.32      713.83      5.82 o 
   4   3  21       39.08       36.49      0.92 o 
   5   3  21      104.21      103.76      1.71 o 
   6   3  21       20.94       18.88      1.01 o 
   7   3  21       23.41       24.76      1.36 o 
   8   3  21        1.19        0.79      1.19 o 
   0   4  21      458.06      483.08      5.03 o 
   1   4  21      962.47      950.74      6.88 o 
   2   4  21      358.15      340.83      3.13 o 
   3   4  21      125.72      123.06      1.57 o 
   4   4  21     1042.45      912.50      7.65 o 
   5   4  21        3.02        3.77      0.79 o 
   6   4  21        8.11        8.80      1.06 o 
   7   4  21      141.58      135.22      2.50 o 
   8   4  21       54.89       59.06      2.19 o 
   0   5  21        5.74        6.27      0.64 o 
   1   5  21       35.99       30.81      0.69 o 
   2   5  21      370.63      377.29      3.28 o 
   3   5  21     1085.76     1071.07      8.78 o 
   4   5  21       67.83       91.58      1.57 o 
   5   5  21      165.85      153.52      2.45 o 
   6   5  21      138.88      128.49      2.32 o 
   7   5  21       75.46       72.58      1.96 o 
   0   6  21      288.70      280.82      3.05 o 
   1   6  21      280.63      253.39      2.27 o 
   2   6  21      207.60      179.26      1.94 o 
   3   6  21      228.75      187.58      2.29 o 
   4   6  21      233.77      224.14      2.68 o 
   5   6  21      259.33      218.63      3.08 o 
   6   6  21       87.89       84.24      1.96 o 
   7   6  21      178.85      167.37      2.86 o 
   0   7  21        0.01        0.19      0.68 o 
   1   7  21      226.98      217.49      2.05 o 
   2   7  21       37.73       38.08      0.93 o 
   3   7  21      709.04      631.39      6.01 o 
   4   7  21      206.06      210.70      2.95 o 
   5   7  21      283.29      269.45      3.60 o 
   6   7  21        8.01        9.23      1.14 o 
   7   7  21       98.74       99.23      2.29 o 
   0   8  21      279.66      280.80      3.33 o 
   1   8  21      394.45      376.50      3.21 o 
   2   8  21      636.25      563.02      5.44 o 
   3   8  21      184.23      170.44      2.53 o 
   4   8  21       41.54       45.57      1.46 o 
   5   8  21      100.10       96.45      2.18 o 
   6   8  21      121.80      116.78      2.34 o 
   7   8  21      213.61      221.06      3.47 o 
   0   9  21       87.63       94.25      1.67 o 
   1   9  21      109.13      101.84      1.46 o 
   2   9  21        7.04        8.75      0.87 o 
   3   9  21      491.83      468.11      5.35 o 
   4   9  21       45.09       43.70      1.44 o 
   5   9  21        8.18        8.77      1.15 o 
   6   9  21      181.72      181.56      2.99 o 
   0  10  21      151.56      145.26      2.55 o 
   1  10  21       76.65       81.38      1.35 o 
   2  10  21      590.16      573.48      6.30 o 
   3  10  21       32.02       30.24      1.26 o 
   4  10  21       11.94       14.75      1.14 o 
   5  10  21       30.21       34.30      1.46 o 
   6  10  21       57.30       61.66      1.92 o 
   0  11  21        0.65       -1.09      0.96 o 
   1  11  21       41.64       46.48      1.23 o 
   2  11  21      127.91      124.35      2.15 o 
   3  11  21      180.61      166.67      2.62 o 
   4  11  21       96.18       97.71      2.09 o 
   5  11  21       20.71       23.59      1.39 o 
   6  11  21       23.28       26.37      1.52 o 
   0  12  21      185.21      182.58      3.74 o 
   1  12  21       53.15       52.87      1.50 o 
   2  12  21      214.88      207.69      2.97 o 
   3  12  21       68.78       81.45      1.92 o 
   4  12  21       56.42       59.88      2.08 o 
   5  12  21      116.73      125.12      3.03 o 
   0  13  21      204.62      202.61      4.10 o 
   1  13  21      149.17      147.82      2.42 o 
   2  13  21      176.45      171.96      3.15 o 
   3  13  21       33.06       36.10      1.43 o 
   4  13  21       49.17       49.53      1.67 o 
   5  13  21       96.38      102.87      2.71 o 
   0  14  21       10.59       13.30      1.60 o 
   1  14  21      284.62      282.93      4.33 o 
   2  14  21       79.24       79.54      2.34 o 
   3  14  21        2.10        1.48      1.35 o 
   4  14  21       14.23       16.13      1.37 o 
   0  15  21       22.33       23.05      1.86 o 
   1  15  21       10.41       14.04      1.38 o 
   2  15  21       77.37       82.62      2.91 o 
   3  15  21       73.63       69.72      2.30 o 
   0  16  21       26.58       27.88      2.46 o 
   1  16  21      259.48      265.39      4.34 o 
   2  16  21        2.39        3.74      2.20 o 
   0   0  22      231.75      225.02      4.49 o 
   1   0  22      268.10      292.85      5.94 o 
   2   0  22     1592.73     1577.47     18.20 o 
   3   0  22      847.84      742.79      9.10 o 
   4   0  22      187.01      178.38      2.93 o 
   5   0  22      333.09      337.48      4.79 o 
   6   0  22      328.80      307.13      4.55 o 
   7   0  22       27.23       28.90      2.00 o 
   8   0  22      809.68      783.12     14.82 o 
   0   1  22     1416.43     1383.61     15.66 o 
   1   1  22     2213.85     2146.34     15.92 o 
   2   1  22     2174.51     2042.17     16.50 o 
   3   1  22      990.87      892.23      7.62 o 
   4   1  22       37.61       31.98      0.93 o 
   5   1  22       16.53       21.52      0.98 o 
   6   1  22      103.16       98.29      1.61 o 
   7   1  22      366.72      365.79      4.20 o 
   8   1  22        2.98        2.88      1.30 o 
   0   2  22     1227.82     1186.71     12.24 o 
   1   2  22      498.51      493.50      3.94 o 
   2   2  22     1004.55      978.60      8.79 o 
   3   2  22      704.37      696.84      5.81 o 
   4   2  22      552.22      545.50      4.95 o 
   5   2  22      220.28      191.05      2.67 o 
   6   2  22       80.41       74.71      1.55 o 
   7   2  22       79.53       83.04      1.99 o 
   8   2  22       27.86       35.60      2.24 o 
   0   3  22      120.82      115.23      1.66 o 
   1   3  22       11.59        8.81      0.52 o 
   2   3  22      626.21      631.48      5.36 o 
   3   3  22      925.02      866.94      6.99 o 
   4   3  22      698.66      661.19      5.55 o 
   5   3  22      602.29      525.42      5.82 o 
   6   3  22      130.61      136.04      2.08 o 
   7   3  22        4.40        3.03      1.10 o 
   8   3  22       44.55       46.17      1.99 o 
   0   4  22      186.52      186.81      2.31 o 
   1   4  22       69.91       69.99      1.10 o 
   2   4  22      331.82      311.19      2.93 o 
   3   4  22      830.42      747.67      6.31 o 
   4   4  22        1.06        4.33      0.72 o 
   5   4  22       83.46       69.76      1.47 o 
   6   4  22      164.99      167.21      2.67 o 
   7   4  22       47.08       49.76      1.69 o 
   0   5  22       78.11       72.34      1.34 o 
   1   5  22      198.44      210.50      1.90 o 
   2   5  22      210.59      176.56      1.85 o 
   3   5  22      483.81      391.92      3.60 o 
   4   5  22       67.11       56.80      1.33 o 
   5   5  22       41.37       34.10      1.26 o 
   6   5  22       94.12       92.89      2.01 o 
   7   5  22      310.21      314.00      4.21 o 
   0   6  22      147.08      130.37      1.79 o 
   1   6  22        5.49        5.25      0.55 o 
   2   6  22       31.20       52.72      1.09 o 
   3   6  22      562.62      522.90      5.10 o 
   4   6  22       51.63       45.32      1.25 o 
   5   6  22       30.24       36.28      1.34 o 
   6   6  22       69.51       65.07      1.81 o 
   7   6  22       77.77       76.87      2.05 o 
   0   7  22      673.19      621.77      6.52 o 
   1   7  22      343.71      291.20      2.58 o 
   2   7  22      426.84      365.32      3.56 o 
   3   7  22      598.70      563.96      5.46 o 
   4   7  22      366.24      345.12      4.22 o 
   5   7  22       53.16       56.33      1.69 o 
   6   7  22        3.72        2.99      1.09 o 
   7   7  22      223.32      226.89      3.47 o 
   0   8  22       55.32       46.59      1.26 o 
   1   8  22        3.19        6.25      0.60 o 
   2   8  22      516.84      469.96      4.67 o 
   3   8  22       49.81       50.46      1.49 o 
   4   8  22      100.83       92.93      1.91 o 
   5   8  22       53.95       53.30      1.64 o 
   6   8  22       85.43       84.73      2.06 o 
   7   8  22      185.17      182.77      4.04 o 
   0   9  22       50.76       49.81      1.35 o 
   1   9  22       71.86       65.68      1.22 o 
   2   9  22       41.60       38.16      1.11 o 
   3   9  22       24.33       28.47      1.24 o 
   4   9  22       37.98       36.72      1.36 o 
   5   9  22       29.78       26.73      1.35 o 
   6   9  22       99.52      102.80      2.30 o 
   0  10  22      710.08      659.90      8.09 o 
   1  10  22      173.05      173.56      2.03 o 
   2  10  22        6.67        5.33      0.94 o 
   3  10  22       54.76       51.27      1.53 o 
   4  10  22      335.19      336.25      4.27 o 
   5  10  22       27.54       29.85      1.44 o 
   6  10  22      157.12      157.52      2.87 o 
   0  11  22        0.72        0.46      0.98 o 
   1  11  22      194.42      192.40      2.42 o 
   2  11  22       57.59       63.56      1.64 o 
   3  11  22       61.52       67.27      1.76 o 
   4  11  22      318.07      314.79      4.11 o 
   5  11  22       16.97       17.88      1.36 o 
   0  12  22       87.73       99.84      2.70 o 
   1  12  22       47.13       49.64      1.50 o 
   2  12  22       67.85       65.44      1.69 o 
   3  12  22       93.65       93.54      2.05 o 
   4  12  22        0.63        1.45      1.07 o 
   5  12  22       86.80       86.21      2.16 o 
   0  13  22       41.38       43.56      1.99 o 
   1  13  22       61.87       58.83      1.64 o 
   2  13  22      106.30      109.89      2.88 o 
   3  13  22       16.33       16.67      1.23 o 
   4  13  22       32.85       32.85      1.50 o 
   5  13  22      235.08      235.69      7.16 o 
   0  14  22      108.98      112.18      3.59 o 
   1  14  22       73.23       72.54      2.13 o 
   2  14  22       20.13       19.82      1.51 o 
   3  14  22       20.53       23.47      1.63 o 
   4  14  22        4.22        5.17      1.43 o 
   0  15  22       83.44       87.69      3.41 o 
   1  15  22       64.63       64.80      2.10 o 
   2  15  22      147.55      151.17      3.79 o 
   3  15  22       23.99       28.70      2.68 o 
   0  16  22        1.05        1.20      1.84 o 
   1  16  22       39.51       43.81      2.17 o 
   1   0  23     5381.20     4973.08     51.46 o 
   2   0  23     2460.55     2332.42     26.61 o 
   3   0  23      435.09      400.19      5.33 o 
   4   0  23       12.65        9.51      1.06 o 
   5   0  23      280.48      282.07      4.20 o 
   6   0  23       13.49       16.61      1.31 o 
   7   0  23       99.19       94.63      3.06 o 
   8   0  23       48.41       52.72      3.80 o 
   0   1  23      151.03      147.79      2.93 o 
   1   1  23      798.96      785.64      6.05 o 
   2   1  23      397.34      391.56      4.27 o 
   3   1  23      787.51      726.66      6.33 o 
   4   1  23       39.85       36.55      1.00 o 
   5   1  23        8.48        5.57      0.75 o 
   6   1  23       29.11       37.02      1.10 o 
   7   1  23      156.43      155.35      2.40 o 
   8   1  23      237.07      254.79      8.73 o 
   0   2  23      309.02      323.79      4.15 o 
   1   2  23       84.57       86.30      1.12 o 
   2   2  23      589.57      565.39      4.92 o 
   3   2  23     1059.46      964.27      7.52 o 
   4   2  23      458.74      424.45      4.01 o 
   5   2  23       14.42       16.46      0.87 o 
   6   2  23       94.56       96.46      1.72 o 
   7   2  23        9.83       12.65      1.21 o 
   8   2  23      331.69      337.29      8.96 o 
   0   3  23      272.08      282.39      3.48 o 
   1   3  23      450.59      456.38      3.65 o 
   2   3  23      333.12      320.69      3.01 o 
   3   3  23       23.40       22.08      0.83 o 
   4   3  23      638.57      544.88      4.85 o 
   5   3  23       21.99       24.11      1.02 o 
   6   3  23      300.70      288.94      3.36 o 
   7   3  23       46.13       50.51      1.66 o 
   0   4  23      292.52      302.89      3.99 o 
   1   4  23      111.50      103.43      1.24 o 
   2   4  23      463.00      462.42      4.09 o 
   3   4  23      227.30      211.25      2.26 o 
   4   4  23      186.95      187.69      2.14 o 
   5   4  23       18.07       20.22      1.01 o 
   6   4  23       58.27       62.55      1.73 o 
   7   4  23      107.86      109.82      2.30 o 
   0   5  23       12.20       10.05      0.89 o 
   1   5  23      311.13      275.17      2.35 o 
   2   5  23       29.92       25.10      0.80 o 
   3   5  23      535.90      445.23      4.02 o 
   4   5  23       17.27       12.72      0.86 o 
   5   5  23       77.24       75.58      1.65 o 
   6   5  23      225.67      225.62      3.26 o 
   7   5  23       51.62       57.92      1.82 o 
   0   6  23       16.44       19.51      0.97 o 
   1   6  23      540.12      463.04      3.78 o 
   2   6  23     1250.24     1083.65      8.85 o 
   3   6  23      134.61       98.96      1.62 o 
   4   6  23      132.63      109.34      1.78 o 
   5   6  23        3.18        4.70      1.00 o 
   6   6  23       25.01       25.15      1.35 o 
   7   6  23       86.68       89.51      2.19 o 
   0   7  23       84.99       78.75      1.81 o 
   1   7  23      317.49      274.29      2.48 o 
   2   7  23      466.85      443.90      4.21 o 
   3   7  23      212.07      190.91      2.39 o 
   4   7  23      251.97      243.24      3.30 o 
   5   7  23        0.04       -0.30      0.95 o 
   6   7  23      362.27      357.55      4.59 o 
   7   7  23       24.98       25.70      1.51 o 
   0   8  23        7.93       13.17      0.94 o 
   1   8  23       63.43       68.30      1.12 o 
   2   8  23       48.30       50.60      1.26 o 
   3   8  23       29.76       27.56      1.18 o 
   4   8  23      121.44      107.30      2.07 o 
   5   8  23       82.06       80.20      1.91 o 
   6   8  23       15.08       19.98      1.36 o 
   0   9  23       21.48       21.23      1.05 o 
   1   9  23      135.02      116.14      1.59 o 
   2   9  23      217.27      215.07      2.60 o 
   3   9  23      336.49      331.13      4.10 o 
   4   9  23      218.32      205.43      3.03 o 
   5   9  23       88.96       91.45      2.08 o 
   6   9  23      109.22      104.13      2.31 o 
   0  10  23       59.64       65.64      2.03 o 
   1  10  23       14.54       13.77      0.79 o 
   2  10  23      151.78      140.51      2.30 o 
   3  10  23      329.40      334.16      4.18 o 
   4  10  23       54.38       56.27      1.69 o 
   5  10  23       34.08       39.65      1.56 o 
   6  10  23        6.74        8.25      1.30 o 
   0  11  23       52.62       55.85      1.95 o 
   1  11  23      105.84      113.72      1.79 o 
   2  11  23       45.81       45.01      1.44 o 
   3  11  23      200.93      209.56      3.05 o 
   4  11  23        1.20        4.12      1.13 o 
   5  11  23      502.31      504.07      6.08 o 
   0  12  23        7.73        7.64      1.42 o 
   1  12  23       51.96       54.61      1.55 o 
   2  12  23       30.66       37.54      1.37 o 
   3  12  23      264.93      277.47      3.73 o 
   4  12  23      178.87      194.01      3.08 o 
   5  12  23       45.77       48.65      1.77 o 
   0  13  23        1.96        0.89      1.81 o 
   1  13  23       69.78       67.83      3.21 o 
   2  13  23       32.86       38.38      1.85 o 
   3  13  23       13.72       16.83      1.27 o 
   4  13  23       14.17       17.91      1.36 o 
   0  14  23      170.47      177.54      5.58 o 
   1  14  23       70.90       74.13      2.42 o 
   2  14  23       69.14       71.45      2.23 o 
   3  14  23        8.68        6.46      1.43 o 
   4  14  23       22.63       26.64      1.75 o 
   0  15  23      189.06      175.26      5.70 o 
   1  15  23       93.67       98.93      3.49 o 
   2  15  23       61.05       62.64      2.73 o 
   0  16  23       51.53       51.05      3.46 o 
   1  16  23       16.56       22.25      2.36 o 
   0   0  24    13425.86    12352.03    195.47 o 
   1   0  24     1336.72     1330.86     15.35 o 
   2   0  24      901.13      803.50      9.68 o 
   3   0  24        4.65        3.60      0.96 o 
   4   0  24      917.29      873.81     10.70 o 
   5   0  24       17.57       19.36      1.25 o 
   6   0  24       71.85       66.03      1.98 o 
   7   0  24       30.92       35.84      2.20 o 
   0   1  24      245.47      222.16      3.24 o 
   1   1  24      307.09      317.18      3.42 o 
   2   1  24      329.67      282.62      2.80 o 
   3   1  24      442.62      379.18      3.62 o 
   4   1  24      318.30      300.97      3.07 o 
   5   1  24      140.40      130.55      1.83 o 
   6   1  24      103.47      108.67      1.73 o 
   7   1  24        2.38        1.80      0.96 o 
   0   2  24      609.60      614.04      7.27 o 
   1   2  24      309.72      297.14      2.56 o 
   2   2  24      449.39      440.88      4.91 o 
   3   2  24      184.08      188.90      2.04 o 
   4   2  24       82.45       76.72      1.32 o 
   5   2  24      183.15      163.27      1.98 o 
   6   2  24      124.37      126.16      2.14 o 
   7   2  24       28.18       29.78      1.46 o 
   0   3  24       94.17       88.59      1.65 o 
   1   3  24        3.33        1.98      0.51 o 
   2   3  24      278.89      256.53      2.54 o 
   3   3  24      119.67       91.75      1.39 o 
   4   3  24      637.44      595.56      5.26 o 
   5   3  24       44.19       42.90      1.24 o 
   6   3  24       61.35       60.28      1.51 o 
   7   3  24      881.13      888.46      9.61 o 
   0   4  24      248.19      274.85      3.72 o 
   1   4  24       95.25       88.84      1.21 o 
   2   4  24      392.73      398.50      4.01 o 
   3   4  24      244.60      252.03      2.56 o 
   4   4  24      127.29      108.99      1.59 o 
   5   4  24      399.83      350.71      3.82 o 
   6   4  24      301.85      300.60      3.97 o 
   7   4  24        4.68        1.15      1.14 o 
   0   5  24       12.07        7.71      0.88 o 
   1   5  24       94.56       91.90      1.21 o 
   2   5  24      318.05      243.38      2.47 o 
   3   5  24      232.07      229.98      2.41 o 
   4   5  24      197.62      162.60      2.20 o 
   5   5  24        5.29        6.28      0.93 o 
   6   5  24       39.40       40.34      1.50 o 
   7   5  24       22.40       23.46      1.44 o 
   0   6  24      836.25      671.87      7.48 o 
   1   6  24       11.66       16.65      0.67 o 
   2   6  24      352.74      275.62      2.61 o 
   3   6  24       47.23       52.01      1.26 o 
   4   6  24      692.91      634.71      6.18 o 
   5   6  24        9.89       10.13      1.05 o 
   6   6  24      251.47      245.65      3.52 o 
   7   6  24       82.02       82.96      2.16 o 
   0   7  24      127.45       99.94      2.01 o 
   1   7  24      311.41      277.14      2.52 o 
   2   7  24      479.83      424.31      4.06 o 
   3   7  24      481.06      404.16      4.16 o 
   4   7  24      122.23      105.96      2.06 o 
   5   7  24       32.64       31.80      1.36 o 
   6   7  24        5.77        4.77      1.16 o 
   7   7  24       33.98       31.32      3.49 o 
   0   8  24       75.03       86.45      1.91 o 
   1   8  24      261.46      250.77      2.37 o 
   2   8  24      398.32      369.21      3.87 o 
   3   8  24      260.43      258.34      3.40 o 
   4   8  24       19.28       25.67      1.24 o 
   5   8  24       15.34       19.71      1.29 o 
   6   8  24        7.26        5.59      1.19 o 
   0   9  24       72.98       83.76      1.94 o 
   1   9  24       71.47       67.76      1.27 o 
   2   9  24      110.68      115.65      1.82 o 
   3   9  24       29.45       39.27      1.79 o 
   4   9  24      132.15      124.72      2.31 o 
   5   9  24      159.77      150.48      2.64 o 
   6   9  24       87.06       98.82      2.31 o 
   0  10  24       34.04       34.03      1.71 o 
   1  10  24      307.68      307.74      3.24 o 
   2  10  24       40.17       45.76      1.44 o 
   3  10  24      398.94      388.76      4.71 o 
   4  10  24      107.46      121.46      2.33 o 
   5  10  24       20.77       22.83      1.37 o 
   6  10  24       27.23       32.74      2.63 o 
   0  11  24        0.62       -0.68      1.22 o 
   1  11  24      101.42       93.90      1.90 o 
   2  11  24      258.01      270.84      3.56 o 
   3  11  24       92.46       88.30      1.98 o 
   4  11  24      200.06      209.48      3.18 o 
   5  11  24       21.76       28.18      1.52 o 
   0  12  24       13.04       15.98      1.83 o 
   1  12  24       45.31       48.97      1.61 o 
   2  12  24      183.55      206.25      3.02 o 
   3  12  24       99.08      105.66      2.19 o 
   4  12  24       16.64       17.57      1.30 o 
   5  12  24       54.40       57.13      2.17 o 
   0  13  24      255.86      249.00      6.77 o 
   1  13  24       20.11       20.37      1.56 o 
   2  13  24      177.83      193.82      3.43 o 
   3  13  24      189.67      194.77      3.04 o 
   4  13  24       66.70       70.24      2.05 o 
   0  14  24      212.07      225.66      6.48 o 
   1  14  24       12.49       15.00      2.02 o 
   2  14  24      100.32      105.47      2.58 o 
   3  14  24       74.84       80.30      2.42 o 
   0  15  24       25.05       28.25      2.76 o 
   1  15  24      128.52      137.23      4.26 o 
   2  15  24      153.70      158.05      3.94 o 
   1   0  25      159.01      184.76      3.16 o 
   2   0  25     1498.64     1362.76     15.88 o 
   3   0  25      116.91      107.75      2.83 o 
   4   0  25       76.14       68.95      1.87 o 
   5   0  25        6.62        5.27      1.08 o 
   6   0  25        1.86        0.56      1.12 o 
   7   0  25      114.97      114.92      3.40 o 
   0   1  25       21.81       19.80      1.04 o 
   1   1  25     2144.37     1957.92     16.29 o 
   2   1  25      479.31      453.16      4.13 o 
   3   1  25      267.88      241.92      2.58 o 
   4   1  25       10.13        6.37      0.75 o 
   5   1  25       31.19       31.67      1.03 o 
   6   1  25       53.15       49.94      1.36 o 
   7   1  25       48.01       47.95      1.49 o 
   0   2  25      313.60      307.26      4.04 o 
   1   2  25      339.59      300.20      2.84 o 
   2   2  25      430.79      394.45      3.52 o 
   3   2  25      399.26      397.51      3.73 o 
   4   2  25       28.02       30.18      0.90 o 
   5   2  25      271.02      278.59      2.85 o 
   6   2  25      240.28      243.66      2.92 o 
   7   2  25       94.24       91.05      2.66 o 
   0   3  25       50.50       52.94      1.37 o 
   1   3  25        7.12        9.27      0.67 o 
   2   3  25      319.26      315.44      3.01 o 
   3   3  25      281.32      240.22      2.50 o 
   4   3  25       58.06       63.19      1.26 o 
   5   3  25      489.77      506.72      5.46 o 
   6   3  25       99.76      109.83      1.92 o 
   7   3  25      196.74      192.61      3.31 o 
   0   4  25      126.25      123.27      2.19 o 
   1   4  25      128.48      123.93      1.61 o 
   2   4  25      608.71      513.76      4.53 o 
   3   4  25      175.96      195.40      2.17 o 
   4   4  25      282.88      270.97      2.94 o 
   5   4  25        8.78        6.89      0.89 o 
   6   4  25      320.28      310.41      4.09 o 
   7   4  25      140.61      140.61      2.63 o 
   0   5  25      103.69       71.81      1.69 o 
   1   5  25       98.83       82.17      1.24 o 
   2   5  25      245.69      214.90      2.28 o 
   3   5  25       58.75       69.20      1.27 o 
   4   5  25        6.26        4.54      0.83 o 
   5   5  25        4.22        4.05      0.93 o 
   6   5  25        3.01        2.05      1.07 o 
   7   5  25      312.40      306.30      4.20 o 
   1   6  25      201.27      158.26      1.83 o 
   2   6  25      242.58      188.68      2.00 o 
   3   6  25      149.85      141.33      1.97 o 
   4   6  25      243.92      247.49      2.95 o 
   5   6  25       36.23       31.57      1.35 o 
   6   6  25       22.50       23.31      1.36 o 
   7   6  25       10.25       11.28      1.32 o 
   0   7  25      184.59      187.15      2.97 o 
   1   7  25     2051.99     1814.05     14.52 o 
   2   7  25       16.87       18.47      0.86 o 
   3   7  25      208.11      219.13      2.65 o 
   4   7  25        4.34        4.64      0.99 o 
   5   7  25       44.26       47.73      1.69 o 
   6   7  25       20.23       21.71      1.38 o 
   0   8  25      113.80      110.82      2.96 o 
   1   8  25      116.15      108.11      1.55 o 
   2   8  25       49.99       52.21      1.31 o 
   3   8  25      122.99      125.11      2.06 o 
   4   8  25      163.47      159.85      2.59 o 
   5   8  25      102.93      110.24      2.25 o 
   6   8  25       25.61       28.47      1.51 o 
   0   9  25      577.99      539.99      6.81 o 
   1   9  25        9.36       10.05      0.85 o 
   2   9  25       58.81       56.74      1.39 o 
   3   9  25      157.01      143.14      2.39 o 
   4   9  25      163.80      161.88      2.67 o 
   5   9  25       56.56       57.57      1.81 o 
   6   9  25      340.03      341.63      4.60 o 
   0  10  25        9.31        8.65      1.36 o 
   1  10  25       93.87       94.93      1.79 o 
   2  10  25       29.93       25.57      1.20 o 
   3  10  25      194.04      190.11      2.88 o 
   4  10  25       40.31       40.18      1.52 o 
   5  10  25       83.91       88.26      2.17 o 
   0  11  25        0.00       -1.26      1.18 o 
   1  11  25       63.19       62.65      1.91 o 
   2  11  25       50.30       49.18      1.51 o 
   3  11  25      255.14      269.62      3.67 o 
   4  11  25      128.98      131.25      2.50 o 
   5  11  25       23.31       24.31      1.48 o 
   0  12  25      374.54      384.18      7.62 o 
   1  12  25       88.31       98.45      2.61 o 
   2  12  25       35.82       41.82      1.47 o 
   3  12  25       20.78       27.95      1.40 o 
   4  12  25        2.21        3.51      1.19 o 
   0  13  25        2.37        3.83      3.70 o 
   1  13  25      248.14      261.77      7.09 o 
   2  13  25       67.03       61.68      2.09 o 
   3  13  25        7.25        6.81      1.20 o 
   4  13  25       33.56       39.40      1.75 o 
   0  14  25       73.69       77.04      3.79 o 
   1  14  25      196.87      191.73      6.02 o 
   2  14  25       66.86       69.20      2.21 o 
   3  14  25       81.25       74.28      2.39 o 
   0  15  25       46.04       60.11      3.58 o 
   1  15  25        1.81        3.37      2.22 o 
   2  15  25       54.43       60.74      3.00 o 
   0   0  26     6236.43     5685.21     90.43 o 
   1   0  26     1279.32     1175.06     16.72 o 
   2   0  26      329.25      314.95      5.78 o 
   3   0  26      182.38      197.15      3.17 o 
   4   0  26       79.70       85.18      2.05 o 
   5   0  26      238.42      235.63      3.76 o 
   6   0  26       69.02       64.12      2.08 o 
   7   0  26        0.87        2.02      1.60 o 
   0   1  26       51.23       48.05      1.98 o 
   1   1  26      973.07      927.62      8.50 o 
   2   1  26      280.16      255.87      2.63 o 
   3   1  26       15.10        9.47      0.74 o 
   4   1  26      237.39      212.55      2.42 o 
   5   1  26      133.43      130.65      1.86 o 
   6   1  26       66.92       65.58      1.53 o 
   7   1  26       50.10       54.87      1.50 o 
   0   2  26      664.99      623.09      7.42 o 
   1   2  26      363.49      349.71      3.42 o 
   2   2  26      551.85      478.60      4.31 o 
   3   2  26       70.92       60.58      1.18 o 
   4   2  26      120.51      110.34      1.77 o 
   5   2  26      108.01      106.49      1.62 o 
   6   2  26      458.72      447.97      4.58 o 
   7   2  26      277.32      270.73      3.81 o 
   0   3  26       30.40       31.75      1.20 o 
   1   3  26      561.04      503.69      4.82 o 
   2   3  26      625.82      606.44      5.24 o 
   3   3  26      619.71      569.78      5.01 o 
   4   3  26       47.80       34.97      0.99 o 
   5   3  26       50.23       52.53      1.41 o 
   6   3  26       80.58       80.15      1.72 o 
   7   3  26       17.92       20.94      1.40 o 
   0   4  26       27.82       38.26      1.43 o 
   1   4  26        2.68        1.54      0.68 o 
   2   4  26      235.83      184.76      2.06 o 
   3   4  26      584.44      532.59      4.74 o 
   4   4  26      169.40      178.73      2.22 o 
   5   4  26       47.84       41.70      1.25 o 
   6   4  26        6.08        6.55      1.13 o 
   7   4  26       50.77       53.33      1.80 o 
   0   5  26       49.65       30.25      1.21 o 
   1   5  26      427.74      333.55      3.48 o 
   2   5  26       60.73       68.57      1.23 o 
   3   5  26       90.41      101.04      1.50 o 
   4   5  26       21.87       21.84      1.00 o 
   5   5  26      182.90      179.45      2.61 o 
   6   5  26       69.44       68.40      1.88 o 
   7   5  26       21.73       22.39      1.79 o 
   0   6  26      669.21      495.48      6.19 o 
   1   6  26       82.99       74.39      1.42 o 
   2   6  26      313.09      274.16      2.63 o 
   3   6  26       29.01       30.16      1.04 o 
   4   6  26      200.17      189.99      2.49 o 
   5   6  26       42.28       39.24      1.45 o 
   6   6  26      407.43      388.96      4.94 o 
   7   6  26       53.86       57.92      5.33 o 
   0   7  26      962.73      900.70     10.71 o 
   1   7  26      811.40      762.68      7.11 o 
   2   7  26      305.48      283.95      3.16 o 
   3   7  26       71.83       65.71      1.44 o 
   4   7  26      106.48       99.14      2.01 o 
   5   7  26       16.67       15.92      1.24 o 
   6   7  26       26.56       33.63      1.54 o 
   0   8  26      526.12      491.90      6.29 o 
   1   8  26       27.76       30.58      1.03 o 
   2   8  26      465.50      412.57      4.27 o 
   3   8  26      247.64      238.15      3.06 o 
   4   8  26        0.48        0.44      0.95 o 
   5   8  26       24.51       23.33      1.44 o 
   6   8  26      151.95      157.16      2.85 o 
   0   9  26      268.19      270.30      3.94 o 
   1   9  26      248.60      221.07      3.00 o 
   2   9  26      276.11      268.45      3.11 o 
   3   9  26      124.25      111.74      2.14 o 
   4   9  26      215.17      233.17      3.36 o 
   5   9  26      124.55      127.51      2.49 o 
   6   9  26       29.92       41.73      3.53 o 
   0  10  26        9.10        7.07      1.35 o 
   1  10  26      137.17      135.67      2.27 o 
   2  10  26      107.98      122.42      2.18 o 
   3  10  26        2.62        4.24      1.05 o 
   4  10  26       11.04       14.63      1.25 o 
   5  10  26        3.31        3.21      1.37 o 
   0  11  26       35.82       42.62      2.86 o 
   1  11  26       93.94      103.93      2.56 o 
   2  11  26      308.11      316.37      4.03 o 
   3  11  26      406.04      424.50      5.15 o 
   4  11  26      293.24      305.91      4.14 o 
   5  11  26        0.04       -1.79      1.20 o 
   0  12  26      275.07      315.21      6.60 o 
   1  12  26      226.50      229.88      4.62 o 
   2  12  26      139.83      154.52      2.58 o 
   3  12  26        1.46        1.32      1.10 o 
   4  12  26       62.44       67.80      1.98 o 
   0  13  26       13.72        8.44      4.22 o 
   1  13  26       83.55       88.58      4.00 o 
   2  13  26        3.58        2.41      1.58 o 
   3  13  26       74.68       74.13      2.01 o 
   4  13  26       20.57       24.16      1.68 o 
   0  14  26      123.72      135.60     12.22 o 
   1  14  26       54.71       65.98      3.71 o 
   2  14  26       52.83       54.53      2.36 o 
   3  14  26        0.95       -0.76      1.78 o 
   0  15  26      112.47      129.44      4.96 o 
   1  15  26      165.22      183.07      6.00 o 
   1   0  27      561.43      549.62      8.43 o 
   2   0  27      123.50      110.66      2.46 o 
   3   0  27        0.49        0.95      0.95 o 
   4   0  27      365.21      360.89      5.07 o 
   5   0  27       24.77       20.47      1.34 o 
   6   0  27      551.53      536.76      7.26 o 
   7   0  27      385.93      387.44      7.19 o 
   0   1  27      115.03       94.18      2.27 o 
   1   1  27     1770.53     1614.38     14.33 o 
   2   1  27      262.09      253.99      2.73 o 
   3   1  27       12.70       11.85      0.77 o 
   4   1  27      199.23      204.93      2.38 o 
   5   1  27       67.87       69.44      1.43 o 
   6   1  27      161.30      164.36      2.32 o 
   7   1  27      326.61      329.23      3.79 o 
   0   2  27     2956.15     2741.12     31.45 o 
   1   2  27       47.66       56.40      3.15 o 
   2   2  27      104.40       98.73      1.40 o 
   3   2  27       51.26       53.41      1.14 o 
   4   2  27       22.11       23.86      0.93 o 
   5   2  27       30.49       30.80      1.04 o 
   6   2  27      111.70      121.40      1.99 o 
   7   2  27      108.57      107.46      2.31 o 
   0   3  27        5.49        4.94      0.93 o 
   1   3  27      104.31       98.37      1.61 o 
   2   3  27      617.64      534.07      4.71 o 
   3   3  27      416.64      387.14      3.64 o 
   4   3  27      115.54      110.18      1.63 o 
   5   3  27       24.34       25.49      1.10 o 
   6   3  27       57.34       57.37      1.55 o 
   7   3  27       42.62       45.63      1.68 o 
   0   4  27      720.12      599.88     10.07 o 
   1   4  27       39.40       52.76      1.39 o 
   2   4  27      136.40      150.32      1.82 o 
   3   4  27       40.93       31.99      0.93 o 
   4   4  27       35.00       34.75      1.06 o 
   5   4  27       88.38       87.37      1.70 o 
   6   4  27      133.20      126.66      2.64 o 
   7   4  27       62.61       69.01      2.02 o 
   0   5  27      116.93       99.75      2.02 o 
   1   5  27      348.37      278.70      3.75 o 
   2   5  27       51.69       52.57      1.25 o 
   3   5  27       26.97       19.01      0.85 o 
   4   5  27      315.17      309.96      3.48 o 
   5   5  27      211.87      213.74      2.93 o 
   6   5  27       29.40       27.65      1.47 o 
   7   5  27      119.82      123.07      3.59 o 
   0   6  27      104.35      110.88      2.18 o 
   1   6  27      290.40      261.38      2.92 o 
   2   6  27       28.81       29.90      0.91 o 
   3   6  27        4.38        3.79      0.79 o 
   4   6  27       21.62       24.17      1.06 o 
   5   6  27      153.94      155.68      2.63 o 
   6   6  27       17.06       20.97      1.38 o 
   0   7  27       41.88       46.66      1.90 o 
   1   7  27       95.07      103.57      1.68 o 
   2   7  27       82.45       87.82      1.58 o 
   3   7  27       22.76       20.65      1.00 o 
   4   7  27      241.94      228.27      3.24 o 
   5   7  27      116.30      110.61      2.24 o 
   6   7  27      148.78      147.31      2.72 o 
   0   8  27      927.87      837.52     10.09 o 
   1   8  27       92.86       77.45      1.53 o 
   2   8  27      101.47      104.54      1.75 o 
   3   8  27      547.42      532.85      5.70 o 
   4   8  27       23.15       25.54      1.31 o 
   5   8  27       44.13       44.97      1.86 o 
   6   8  27      102.97      111.33      2.46 o 
   0   9  27        4.14        6.07      1.05 o 
   1   9  27      219.23      210.10      2.94 o 
   2   9  27      339.22      327.88      3.62 o 
   3   9  27      153.99      145.89      2.47 o 
   4   9  27       48.71       52.96      1.69 o 
   5   9  27       72.29       77.55      2.07 o 
   0  10  27       21.49       26.58      1.82 o 
   1  10  27      323.20      321.14      4.00 o 
   2  10  27      248.67      245.80      3.62 o 
   3  10  27      164.31      170.21      2.76 o 
   4  10  27      138.77      142.58      2.60 o 
   5  10  27      426.29      428.17      5.40 o 
   0  11  27        0.23       -1.87      1.24 o 
   1  11  27       74.30       84.08      2.73 o 
   2  11  27      134.92      146.81      2.70 o 
   3  11  27      211.00      226.25      3.45 o 
   4  11  27       24.92       27.06      1.47 o 
   5  11  27       22.63       25.15      2.55 o 
   0  12  27      455.77      475.63      9.12 o 
   1  12  27       20.18       21.42      1.80 o 
   2  12  27      207.03      220.16      3.79 o 
   3  12  27      178.47      174.95      2.89 o 
   4  12  27       42.08       40.74      1.63 o 
   0  13  27      110.98      122.39      4.53 o 
   1  13  27       13.68       13.96      2.06 o 
   2  13  27      108.57      113.21      3.42 o 
   3  13  27      103.88      105.19      2.48 o 
   0  14  27      294.00      314.06     13.31 o 
   1  14  27      297.89      319.61      8.50 o 
   2  14  27        0.82       -0.38      1.66 o 
   0   0  28      586.03      552.69      9.86 o 
   1   0  28     2799.90     2488.14     30.89 o 
   2   0  28       43.11       46.41      2.57 o 
   3   0  28      250.72      242.50      3.73 o 
   4   0  28        3.41        6.01      1.12 o 
   5   0  28        0.07        1.19      1.10 o 
   6   0  28      245.48      249.72      4.12 o 
   7   0  28      160.31      163.37      4.17 o 
   0   1  28       99.60      100.41      1.90 o 
   1   1  28      126.64      137.81      1.93 o 
   2   1  28       76.44       72.97      1.56 o 
   3   1  28      189.99      183.33      2.18 o 
   4   1  28       19.76       21.09      0.93 o 
   5   1  28      111.55      115.29      1.79 o 
   6   1  28      190.12      190.63      2.72 o 
   7   1  28      242.36      245.57      3.11 o 
   0   2  28      811.87      803.99      9.42 o 
   1   2  28      951.02      907.19      8.21 o 
   2   2  28       95.11       79.27      1.44 o 
   3   2  28       75.45       61.50      1.21 o 
   4   2  28      367.77      359.32      3.57 o 
   5   2  28      269.44      263.35      2.91 o 
   6   2  28       24.40       29.15      1.24 o 
   7   2  28       13.89       10.71      1.28 o 
   0   3  28      154.15      149.75      3.14 o 
   1   3  28      374.60      334.96      3.49 o 
   2   3  28      353.28      341.11      3.60 o 
   3   3  28      120.98      126.59      1.71 o 
   4   3  28      177.22      174.17      2.15 o 
   5   3  28      138.41      137.30      2.13 o 
   6   3  28       15.48       15.23      1.08 o 
   7   3  28       41.12       46.33      1.94 o 
   0   4  28      119.46       96.51      2.00 o 
   1   4  28      100.83       79.19      1.46 o 
   2   4  28      115.00      106.17      1.70 o 
   3   4  28      202.60      198.20      2.25 o 
   4   4  28       20.74       18.99      0.94 o 
   5   4  28       67.17       71.73      1.60 o 
   6   4  28       15.40       15.20      1.27 o 
   7   4  28       54.70       57.79      3.01 o 
   0   5  28      148.15      175.93      2.83 o 
   1   5  28      146.31      135.45      1.91 o 
   2   5  28      137.51      129.80      1.89 o 
   3   5  28      262.50      253.90      2.67 o 
   4   5  28      200.83      193.66      2.54 o 
   5   5  28       25.97       26.26      1.23 o 
   6   5  28       97.65      101.99      2.24 o 
   0   6  28      678.03      712.53      8.59 o 
   1   6  28       16.91       13.91      0.88 o 
   2   6  28       17.56       18.11      0.88 o 
   3   6  28      248.25      232.00      2.79 o 
   4   6  28       77.40       76.90      1.62 o 
   5   6  28      142.29      141.10      2.53 o 
   6   6  28        0.25       -1.67      1.11 o 
   0   7  28      327.17      301.39      4.27 o 
   1   7  28      263.04      258.16      2.95 o 
   2   7  28      211.60      207.47      2.91 o 
   3   7  28      106.81      113.25      1.85 o 
   4   7  28       84.25       82.05      1.90 o 
   5   7  28      114.84      104.79      2.24 o 
   6   7  28       73.02       77.24      2.11 o 
   0   8  28       67.24       64.20      2.92 o 
   1   8  28      429.77      417.13      4.58 o 
   2   8  28      372.45      378.61      4.53 o 
   3   8  28       63.48       69.39      1.65 o 
   4   8  28      134.15      141.35      2.50 o 
   5   8  28      198.79      196.39      3.13 o 
   6   8  28       14.85       16.40      2.81 o 
   0   9  28      224.19      217.59      3.45 o 
   1   9  28       54.91       51.50      1.53 o 
   2   9  28      102.18       99.96      2.16 o 
   3   9  28       90.27       95.95      2.04 o 
   4   9  28       86.95       84.25      2.03 o 
   5   9  28      207.20      207.34      3.29 o 
   0  10  28       16.90       18.47      1.59 o 
   1  10  28       33.95       33.45      1.29 o 
   2  10  28      106.93      110.36      2.52 o 
   3  10  28      185.53      195.41      3.00 o 
   4  10  28      330.40      347.14      4.53 o 
   5  10  28      324.42      324.28      4.44 o 
   0  11  28       16.19       14.02      1.99 o 
   1  11  28       50.89       52.76      2.28 o 
   2  11  28      149.29      145.77      2.94 o 
   3  11  28       30.15       34.01      1.48 o 
   4  11  28       46.07       51.78      1.74 o 
   0  12  28       53.63       56.59      3.77 o 
   1  12  28       61.91       61.10      2.52 o 
   2  12  28       37.87       41.45      2.00 o 
   3  12  28        6.64        4.53      1.23 o 
   4  12  28       33.35       33.90      1.85 o 
   1  13  28       73.45       71.35      3.21 o 
   2  13  28      295.92      293.24      5.68 o 
   3  13  28       64.90       69.00      2.37 o 
   1  14  28       72.59       76.36      3.96 o 
   2  14  28       90.78      100.05      3.79 o 
   1   0  29      181.59      205.77      5.73 o 
   2   0  29      763.96      696.87      9.46 o 
   3   0  29      117.82      105.70      2.31 o 
   4   0  29      595.04      591.89      7.71 o 
   5   0  29        4.37        6.03      1.26 o 
   6   0  29       57.47       59.36      2.12 o 
   7   0  29       69.86       64.60      3.17 o 
   0   1  29      226.40      201.61      3.32 o 
   1   1  29      112.55      125.98      1.78 o 
   2   1  29       98.28       80.20      1.52 o 
   3   1  29       88.94       78.53      1.35 o 
   4   1  29      259.76      252.31      2.80 o 
   5   1  29      126.18      126.07      1.91 o 
   6   1  29      396.56      397.28      4.27 o 
   7   1  29       55.31       59.15      1.98 o 
   0   2  29      138.49      148.18      2.50 o 
   1   2  29       89.74       89.07      1.53 o 
   2   2  29       69.73       61.99      1.26 o 
   3   2  29      102.66      108.48      1.56 o 
   4   2  29      121.21      134.16      1.89 o 
   5   2  29      165.53      171.75      2.13 o 
   6   2  29      230.71      222.73      2.95 o 
   7   2  29       40.15       41.65      2.04 o 
   0   3  29      301.99      309.08      5.09 o 
   1   3  29      156.80      150.56      2.04 o 
   2   3  29      342.15      333.78      3.57 o 
   3   3  29       24.36       30.58      0.96 o 
   4   3  29       91.88       90.94      1.74 o 
   5   3  29       33.47       35.85      1.23 o 
   6   3  29      178.86      181.38      2.61 o 
   0   4  29      787.41      780.51      9.99 o 
   1   4  29       28.84       25.64      0.97 o 
   2   4  29      295.76      288.26      3.21 o 
   3   4  29       71.14       66.15      1.30 o 
   4   4  29       33.49       38.37      1.19 o 
   5   4  29      128.48      124.96      2.07 o 
   6   4  29      185.76      183.84      3.02 o 
   0   5  29       11.30       15.81      1.44 o 
   1   5  29       42.83       42.13      1.17 o 
   2   5  29       79.57       72.85      1.47 o 
   3   5  29       74.40       73.14      1.36 o 
   4   5  29       66.45       69.10      1.54 o 
   5   5  29      145.91      143.14      2.36 o 
   6   5  29      275.71      265.35      3.79 o 
   0   6  29     1115.17     1120.52     15.89 o 
   1   6  29       69.99       81.97      1.54 o 
   2   6  29       42.21       34.75      1.05 o 
   3   6  29      163.35      151.98      2.15 o 
   4   6  29       82.90       72.88      1.59 o 
   5   6  29        2.38        2.18      1.07 o 
   6   6  29      110.21      109.20      2.39 o 
   0   7  29      204.65      220.34      4.27 o 
   1   7  29      627.79      633.28      6.09 o 
   2   7  29       82.00       72.52      1.72 o 
   3   7  29      436.50      409.63      4.31 o 
   4   7  29       21.26       24.35      1.30 o 
   5   7  29       76.80       77.13      2.00 o 
   6   7  29      181.86      185.57      5.18 o 
   0   8  29      125.09      118.98      3.02 o 
   1   8  29      242.62      230.77      2.98 o 
   2   8  29       90.76       83.55      1.85 o 
   3   8  29      233.51      220.92      2.98 o 
   4   8  29       28.37       30.21      1.41 o 
   5   8  29      100.93      101.81      2.31 o 
   0   9  29      200.24      194.73      3.99 o 
   1   9  29       54.07       57.69      1.63 o 
   2   9  29       85.22       77.61      1.85 o 
   3   9  29       81.04       84.32      1.95 o 
   4   9  29      222.92      225.22      3.37 o 
   5   9  29       48.34       50.47      1.80 o 
   0  10  29       41.78       43.84      5.31 o 
   1  10  29       21.45       22.00      1.21 o 
   2  10  29        6.06        6.18      1.27 o 
   3  10  29      108.85      108.53      2.42 o 
   4  10  29       10.84        9.99      1.27 o 
   5  10  29       52.09       54.91      7.19 o 
   0  11  29       67.77       72.72      3.77 o 
   1  11  29      174.48      179.32      4.01 o 
   2  11  29       25.80       25.49      1.78 o 
   3  11  29      133.94      142.20      2.80 o 
   4  11  29      149.16      159.61      2.86 o 
   0  12  29        7.51        9.50      3.33 o 
   1  12  29      130.04      138.59      3.58 o 
   2  12  29      126.43      136.44      3.65 o 
   3  12  29      149.89      153.31      3.17 o 
   1  13  29      115.97      114.67      3.80 o 
   2  13  29       57.41       57.07      2.71 o 
   1  14  29       59.33       66.49      3.83 o 
   0   0  30      686.09      642.94     13.45 o 
   1   0  30        8.96        9.43      1.20 o 
   2   0  30      254.49      236.90      4.00 o 
   3   0  30      142.55      151.15      3.08 o 
   4   0  30      149.99      147.41      2.88 o 
   5   0  30     1060.72     1087.48     13.40 o 
   6   0  30      155.53      150.13      3.09 o 
   0   1  30      472.12      460.36      7.17 o 
   1   1  30      720.71      648.17      5.95 o 
   2   1  30       91.55       92.99      1.67 o 
   3   1  30       11.50       12.22      0.85 o 
   4   1  30       14.47       12.71      0.83 o 
   5   1  30      140.51      142.90      1.96 o 
   6   1  30       32.77       31.10      1.25 o 
   0   2  30        1.90        5.55      1.12 o 
   1   2  30       99.41       94.10      1.60 o 
   2   2  30      160.06      155.23      1.94 o 
   3   2  30      217.96      209.39      2.51 o 
   4   2  30       54.64       53.73      1.29 o 
   5   2  30       25.65       29.20      1.06 o 
   6   2  30      208.10      210.54      2.88 o 
   0   3  30      296.75      290.59      7.94 o 
   1   3  30       70.29       75.91      1.46 o 
   2   3  30       93.29       91.99      1.64 o 
   3   3  30      383.67      386.96      3.86 o 
   4   3  30       10.44       12.84      0.87 o 
   5   3  30       21.76       24.85      1.14 o 
   6   3  30      631.03      639.77      6.48 o 
   0   4  30       73.64       71.39      4.43 o 
   1   4  30       23.68       23.63      0.93 o 
   2   4  30      242.63      221.79      2.68 o 
   3   4  30       96.60       86.43      1.61 o 
   4   4  30       35.36       36.31      1.20 o 
   5   4  30       23.58       24.46      1.16 o 
   6   4  30      145.68      152.04      2.73 o 
   0   5  30        0.00        0.85      1.18 o 
   1   5  30      229.92      229.62      2.73 o 
   2   5  30      154.08      135.78      1.99 o 
   3   5  30       12.78        9.81      0.94 o 
   4   5  30      119.98      117.09      1.95 o 
   5   5  30       63.00       58.02      1.66 o 
   6   5  30       47.06       48.81      1.74 o 
   0   6  30      153.35      176.55      3.28 o 
   1   6  30      138.73      142.39      2.04 o 
   2   6  30       16.74       17.85      0.92 o 
   3   6  30       19.82       20.74      1.16 o 
   4   6  30        6.02        5.64      0.93 o 
   5   6  30      485.15      469.76      5.66 o 
   6   6  30      260.41      280.76      5.79 o 
   0   7  30        5.59        6.29      1.39 o 
   1   7  30      394.72      363.90      3.87 o 
   2   7  30      343.28      340.50      4.21 o 
   3   7  30      139.85      134.99      2.22 o 
   4   7  30       47.57       45.50      1.54 o 
   5   7  30       72.05       71.31      1.99 o 
   0   8  30      607.98      645.43      9.92 o 
   1   8  30       88.50       83.54      1.74 o 
   2   8  30       54.51       60.55      1.69 o 
   3   8  30      139.68      140.87      2.64 o 
   4   8  30      161.86      161.69      2.96 o 
   5   8  30      752.67      729.36      8.20 o 
   0   9  30      423.60      408.06      6.81 o 
   1   9  30       98.09      103.04      2.03 o 
   2   9  30      106.04       99.80      2.07 o 
   3   9  30       35.47       37.69      2.28 o 
   4   9  30       29.59       30.81      1.70 o 
   5   9  30       56.82       60.67      2.32 o 
   0  10  30        3.17        1.80      2.05 o 
   1  10  30      209.38      210.31      3.03 o 
   2  10  30      183.00      197.62      3.47 o 
   3  10  30      151.34      149.83      3.09 o 
   4  10  30       83.63       82.37      2.13 o 
   0  11  30        5.24        8.74      2.38 o 
   1  11  30      198.34      213.36      4.51 o 
   2  11  30       51.87       50.07      1.88 o 
   3  11  30       34.34       38.87      2.14 o 
   4  11  30      114.91      112.94      2.75 o 
   0  12  30      362.02      372.05     13.54 o 
   1  12  30       63.93       66.36      2.68 o 
   2  12  30       34.53       33.43      2.52 o 
   3  12  30       36.91       42.42      1.95 o 
   1  13  30       48.39       49.22      2.76 o 
   2  13  30       21.96       20.96      2.09 o 
   1   0  31      235.24      215.28      3.75 o 
   2   0  31      115.23      113.16      2.60 o 
   3   0  31      207.35      214.42      3.87 o 
   4   0  31      630.06      633.49      8.27 o 
   5   0  31      206.78      205.98      3.62 o 
   6   0  31        6.46        3.15      1.33 o 
   0   1  31      465.62      419.90      6.67 o 
   1   1  31      124.11      113.33      1.81 o 
   2   1  31       62.46       63.44      1.44 o 
   3   1  31      161.30      149.94      2.20 o 
   4   1  31      113.74      107.07      1.64 o 
   5   1  31       19.98       21.59      1.02 o 
   6   1  31      221.69      234.27      3.14 o 
   0   2  31      520.39      460.78      6.52 o 
   1   2  31       35.68       41.35      1.08 o 
   2   2  31        8.29        8.40      0.81 o 
   3   2  31       11.35       11.56      0.84 o 
   4   2  31       52.05       51.44      1.22 o 
   5   2  31      650.91      654.45      5.99 o 
   6   2  31       84.85       85.39      1.86 o 
   0   3  31      609.83      608.66      9.23 o 
   1   3  31      377.28      381.31      3.94 o 
   2   3  31      148.60      149.36      2.11 o 
   3   3  31      114.68      106.91      1.79 o 
   4   3  31      146.46      136.65      1.92 o 
   5   3  31       60.79       59.88      1.59 o 
   6   3  31      121.97      125.70      2.20 o 
   0   4  31       67.23       78.44      2.47 o 
   1   4  31       59.57       56.21      1.29 o 
   2   4  31       14.80       15.03      0.92 o 
   3   4  31       53.15       50.97      1.35 o 
   4   4  31       66.25       65.43      1.55 o 
   5   4  31      112.28      111.71      2.01 o 
   6   4  31      198.51      202.82      3.24 o 
   0   5  31      162.92      156.05      3.42 o 
   1   5  31      459.57      458.25      4.65 o 
   2   5  31       99.68      101.03      1.74 o 
   3   5  31       39.33       38.63      1.27 o 
   4   5  31       93.65       94.73      1.80 o 
   5   5  31       20.73       20.10      1.22 o 
   6   5  31       97.31       97.66      2.69 o 
   0   6  31       74.20       70.72      2.15 o 
   1   6  31      221.72      214.23      2.65 o 
   2   6  31      117.52      108.81      1.81 o 
   3   6  31        5.80        6.56      1.02 o 
   4   6  31        2.79        1.80      0.89 o 
   5   6  31      244.63      250.08      3.63 o 
   6   6  31      269.42      284.58      8.05 o 
   0   7  31      252.51      246.79      4.70 o 
   1   7  31       48.69       51.98      1.36 o 
   2   7  31       43.86       45.62      1.46 o 
   3   7  31      145.43      146.01      2.66 o 
   4   7  31      332.25      319.04      4.20 o 
   5   7  31      177.03      169.71      2.93 o 
   0   8  31        6.37        5.97      1.38 o 
   1   8  31       16.55       16.18      1.08 o 
   2   8  31       94.88       90.13      1.96 o 
   3   8  31       26.55       24.47      1.43 o 
   4   8  31      172.39      176.34      2.92 o 
   5   8  31      188.06      197.54      3.24 o 
   0   9  31       15.39       20.12      2.07 o 
   1   9  31       30.58       33.05      1.35 o 
   2   9  31       12.94       12.84      1.18 o 
   3   9  31       78.58       80.86      2.36 o 
   4   9  31      494.65      492.94      6.89 o 
   0  10  31       23.50       22.81      2.78 o 
   1  10  31       18.46       20.88      1.25 o 
   2  10  31      120.92      128.42      2.76 o 
   3  10  31       98.34       91.94      2.86 o 
   4  10  31       44.18       45.97      2.06 o 
   0  11  31       95.48       95.16      4.45 o 
   1  11  31      359.28      367.98      6.57 o 
   2  11  31      104.68      113.34      2.68 o 
   3  11  31       28.64       31.28      1.79 o 
   0  12  31      187.14      196.49      9.06 o 
   1  12  31      232.79      235.46      4.90 o 
   2  12  31       72.60       71.22      2.93 o 
   1  13  31      134.48      139.96      5.74 o 
   0   0  32        8.77       16.04      4.51 o 
   1   0  32       83.62       94.97      2.42 o 
   2   0  32        7.08        6.15      1.32 o 
   3   0  32       31.80       34.02      1.69 o 
   4   0  32      214.99      210.02      3.95 o 
   5   0  32       29.42       32.90      1.69 o 
   6   0  32       21.22       21.08      1.59 o 
   0   1  32      647.89      588.43      8.89 o 
   1   1  32        2.20        3.68      0.81 o 
   2   1  32      150.35      155.70      2.20 o 
   3   1  32      143.82      137.48      2.13 o 
   4   1  32       99.00       93.32      1.73 o 
   5   1  32      269.53      268.20      3.03 o 
   6   1  32      155.08      158.09      2.51 o 
   0   2  32       33.68       36.57      1.78 o 
   1   2  32       27.46       32.55      1.12 o 
   2   2  32        8.86        7.75      0.83 o 
   3   2  32       51.85       44.93      1.20 o 
   4   2  32       55.01       54.63      1.33 o 
   5   2  32      243.26      239.93      2.92 o 
   6   2  32       56.09       59.09      1.64 o 
   0   3  32       58.31       62.89      2.67 o 
   1   3  32      121.71      120.89      1.86 o 
   2   3  32      161.53      163.87      2.24 o 
   3   3  32       40.76       46.00      1.28 o 
   4   3  32      195.68      192.94      2.60 o 
   5   3  32       81.65       87.88      1.81 o 
   6   3  32       28.35       31.77      1.34 o 
   0   4  32        3.27        4.57      1.44 o 
   1   4  32       60.45       56.93      1.26 o 
   2   4  32       90.60       84.69      1.62 o 
   3   4  32      124.70      118.92      1.93 o 
   4   4  32      179.98      172.94      2.76 o 
   5   4  32       48.93       51.67      1.49 o 
   6   4  32      127.03      124.90      3.59 o 
   0   5  32      243.20      238.22      4.49 o 
   1   5  32       33.03       42.87      1.25 o 
   2   5  32      102.08       91.24      1.69 o 
   3   5  32       64.66       61.89      1.57 o 
   4   5  32       33.81       31.89      1.45 o 
   5   5  32       22.17       25.98      1.32 o 
   0   6  32       33.70       39.86      1.71 o 
   1   6  32      135.23      126.89      1.97 o 
   2   6  32       92.45       83.32      1.64 o 
   3   6  32       49.83       52.26      1.58 o 
   4   6  32       97.89      100.13      2.15 o 
   5   6  32      157.23      148.94      2.71 o 
   0   7  32      243.28      225.14      4.43 o 
   1   7  32        1.47        0.37      0.83 o 
   2   7  32      141.74      140.47      2.41 o 
   3   7  32       12.22       11.95      1.06 o 
   4   7  32      292.41      288.54      4.59 o 
   5   7  32      229.01      225.08      3.45 o 
   0   8  32       66.95       72.32      2.51 o 
   1   8  32       10.70       14.18      1.11 o 
   2   8  32       67.41       65.38      1.77 o 
   3   8  32      297.79      291.99      4.22 o 
   4   8  32      452.84      457.62      6.51 o 
   5   8  32      325.96      333.46      8.83 o 
   0   9  32        1.21        0.59      1.59 o 
   1   9  32       10.55       12.61      1.15 o 
   2   9  32       20.60       23.26      1.65 o 
   3   9  32      342.92      356.89      5.34 o 
   4   9  32       68.70       81.15      2.55 o 
   0  10  32      542.08      556.16     12.69 o 
   1  10  32      247.12      249.61      3.77 o 
   2  10  32       60.60       63.41      2.13 o 
   3  10  32      107.94      109.90      2.75 o 
   4  10  32       30.74       33.85      2.76 o 
   0  11  32      308.83      312.65      8.29 o 
   1  11  32       56.08       61.49      3.14 o 
   2  11  32       22.43       24.13      1.64 o 
   3  11  32       19.76       22.72      1.69 o 
   0  12  32        9.52       13.46      3.96 o 
   1  12  32       92.08      101.12      4.80 o 
   2  12  32      190.03      221.97      4.87 o 
   1   0  33        1.80        6.43      1.30 o 
   2   0  33       45.00       45.37      1.83 o 
   3   0  33        4.39        4.13      1.29 o 
   4   0  33        6.69        5.89      1.39 o 
   5   0  33        2.58        0.04      1.49 o 
   6   0  33      216.74      212.66      3.82 o 
   0   1  33      175.94      168.69      3.20 o 
   1   1  33       32.50       34.30      1.17 o 
   2   1  33       16.50       19.43      1.02 o 
   3   1  33        5.00        5.80      0.90 o 
   4   1  33       50.57       50.58      1.44 o 
   5   1  33      194.06      181.38      2.51 o 
   6   1  33       17.07       17.42      1.37 o 
   0   2  33        2.59        5.75      1.28 o 
   1   2  33      218.46      205.05      2.54 o 
   2   2  33      122.89      130.00      1.90 o 
   3   2  33      167.85      180.18      2.33 o 
   4   2  33      177.86      177.98      2.51 o 
   5   2  33       39.64       42.85      1.38 o 
   6   2  33        0.80       -0.74      1.10 o 
   0   3  33        6.36        9.31      1.40 o 
   1   3  33        9.24        8.45      0.91 o 
   2   3  33       62.94       62.68      1.47 o 
   3   3  33       68.73       70.43      1.55 o 
   4   3  33      233.96      236.47      3.08 o 
   5   3  33       39.27       40.01      1.44 o 
   6   3  33       89.85       87.76      2.70 o 
   0   4  33        0.91        0.25      1.26 o 
   1   4  33       15.38       15.04      0.95 o 
   2   4  33       81.20       77.29      2.18 o 
   3   4  33      157.92      151.78      2.23 o 
   4   4  33      281.21      286.84      3.86 o 
   5   4  33      128.58      132.33      2.35 o 
   0   5  33       15.29       15.97      1.54 o 
   1   5  33      136.98      140.36      2.17 o 
   2   5  33       61.71       65.06      1.52 o 
   3   5  33       30.49       28.86      1.23 o 
   4   5  33       71.96       74.31      2.23 o 
   5   5  33       33.45       30.74      1.48 o 
   0   6  33       63.41       66.56      2.19 o 
   1   6  33       17.39       17.48      1.04 o 
   2   6  33      275.34      262.17      3.14 o 
   3   6  33      149.67      143.23      2.47 o 
   4   6  33       55.84       57.49      1.78 o 
   5   6  33        7.57        4.27      1.59 o 
   0   7  33        8.38        6.27      1.50 o 
   1   7  33       23.43       20.87      1.17 o 
   2   7  33       23.39       24.03      1.25 o 
   3   7  33      232.69      229.09      3.32 o 
   4   7  33       37.76       38.56      1.84 o 
   5   7  33       56.66       58.29      4.92 o 
   0   8  33       17.35       24.08      1.78 o 
   1   8  33      119.15      124.08      2.69 o 
   2   8  33      202.93      203.86      3.07 o 
   3   8  33      331.26      343.68      6.17 o 
   4   8  33       31.32       34.77      2.19 o 
   0   9  33       21.20       22.33      3.53 o 
   1   9  33       21.12       21.33      1.48 o 
   2   9  33       83.35       92.76      2.25 o 
   3   9  33       87.10       94.12      2.59 o 
   4   9  33     1000.85      999.12     12.51 o 
   0  10  33        0.59       -3.00      2.14 o 
   1  10  33      129.64      137.69      2.87 o 
   2  10  33      181.88      198.15      3.60 o 
   3  10  33      221.56      228.77      4.04 o 
   0  11  33       58.41       71.88      4.22 o 
   1  11  33      190.54      184.54      6.17 o 
   2  11  33      115.75      118.32      2.83 o 
   0  12  33       33.77       30.84      4.33 o 
   1  12  33      161.09      178.47      6.15 o 
   0   0  34      297.26      275.75      7.03 o 
   1   0  34      559.35      528.02      8.33 o 
   2   0  34       18.40       16.54      1.42 o 
   3   0  34       96.39      106.56      2.70 o 
   4   0  34       50.02       50.24      2.11 o 
   5   0  34      318.48      329.77      5.60 o 
   0   1  34        5.94        7.06      1.22 o 
   1   1  34      293.95      293.42      3.73 o 
   2   1  34      110.56      111.22      1.87 o 
   3   1  34       17.95       17.42      1.06 o 
   4   1  34       32.73       31.10      1.25 o 
   5   1  34       13.41       14.44      1.15 o 
   0   2  34      209.90      197.62      4.75 o 
   1   2  34      221.83      208.33      2.95 o 
   2   2  34       46.83       50.47      1.31 o 
   3   2  34       94.12       94.96      1.71 o 
   4   2  34      116.29      110.35      1.97 o 
   5   2  34       24.34       27.15      1.39 o 
   0   3  34        7.67       13.13      1.45 o 
   1   3  34       42.01       46.30      1.37 o 
   2   3  34      232.05      239.41      2.93 o 
   3   3  34       74.01       75.32      1.63 o 
   4   3  34      168.89      167.44      2.44 o 
   5   3  34       13.30       13.12      1.25 o 
   0   4  34       24.18       23.25      1.86 o 
   1   4  34       62.59       73.32      1.68 o 
   2   4  34      356.54      341.51      3.78 o 
   3   4  34      239.57      233.50      2.93 o 
   4   4  34      159.01      157.33      2.69 o 
   5   4  34       66.49       71.25      1.97 o 
   0   5  34      192.69      185.13      3.88 o 
   1   5  34      118.72      116.01      2.17 o 
   2   5  34      158.82      165.71      2.25 o 
   3   5  34       89.00       90.53      1.85 o 
   4   5  34       22.54       19.98      1.30 o 
   5   5  34       49.29       47.42      1.82 o 
   0   6  34      383.50      378.45      5.80 o 
   1   6  34       43.85       45.80      1.49 o 
   2   6  34       24.84       26.46      1.21 o 
   3   6  34       29.73       31.57      1.39 o 
   4   6  34       33.57       33.71      1.48 o 
   5   6  34       86.65       84.14      8.25 o 
   0   7  34        5.04        5.03      1.49 o 
   1   7  34       17.42       15.79      1.14 o 
   2   7  34       38.29       42.36      1.51 o 
   3   7  34       25.79       27.00      1.37 o 
   4   7  34      293.67      304.11      4.86 o 
   0   8  34       34.90       31.20      1.90 o 
   1   8  34       53.49       57.20      2.19 o 
   2   8  34       77.18       84.52      2.01 o 
   3   8  34      119.59      123.64      2.65 o 
   4   8  34      175.02      166.97      3.43 o 
   0   9  34      244.27      263.54      6.07 o 
   1   9  34       43.48       46.96      1.82 o 
   2   9  34      273.88      272.72      4.09 o 
   3   9  34      642.48      667.68      8.79 o 
   0  10  34       77.11       86.40      4.38 o 
   1  10  34      123.47      139.51      3.30 o 
   2  10  34      167.20      177.75      3.46 o 
   3  10  34      538.40      566.53      7.74 o 
   0  11  34        0.22       -3.31      2.21 o 
   1  11  34      502.43      537.81     12.69 o 
   2  11  34      307.75      322.32      5.05 o 
   1   0  35        0.43        6.61      1.39 o 
   2   0  35      202.33      190.15      3.63 o 
   3   0  35       81.47       85.08      2.51 o 
   4   0  35      457.90      470.81      7.23 o 
   5   0  35       25.33       29.03      1.90 o 
   0   1  35        3.34        1.51      1.19 o 
   1   1  35       39.99       41.57      1.41 o 
   2   1  35       84.00       81.98      1.58 o 
   3   1  35       83.48       92.46      1.82 o 
   4   1  35      269.85      267.83      3.38 o 
   5   1  35       66.26       66.93      1.64 o 
   0   2  35       83.01       95.37      2.80 o 
   1   2  35       34.87       37.14      1.35 o 
   2   2  35       79.07       78.19      1.55 o 
   3   2  35        3.30        6.79      0.91 o 
   4   2  35      102.22       96.84      1.88 o 
   5   2  35       54.39       56.62      1.81 o 
   0   3  35      303.13      287.49      6.02 o 
   1   3  35      152.01      148.57      2.19 o 
   2   3  35      116.20      127.17      2.04 o 
   3   3  35       99.80      101.19      1.86 o 
   4   3  35       95.01       92.05      1.96 o 
   5   3  35      287.45      298.64      4.10 o 
   0   4  35       14.09       18.42      2.44 o 
   1   4  35      299.12      309.87      3.92 o 
   2   4  35      147.28      155.26      2.28 o 
   3   4  35       48.04       49.87      1.42 o 
   4   4  35       90.41       82.91      2.02 o 
   5   4  35      139.40      140.08      2.68 o 
   0   5  35      105.22      113.19      3.06 o 
   1   5  35        2.55        3.31      1.00 o 
   2   5  35       79.49       90.15      1.68 o 
   3   5  35       20.83       23.01      1.31 o 
   4   5  35      108.94      108.82      2.31 o 
   5   5  35      145.97      147.55      4.31 o 
   0   6  35       64.76       67.42      2.24 o 
   1   6  35       18.98       18.23      1.29 o 
   2   6  35       89.38       99.57      1.98 o 
   3   6  35       76.48       79.98      1.96 o 
   4   6  35       74.15       76.14      2.03 o 
   0   7  35       57.35       53.88      2.32 o 
   1   7  35       66.26       62.18      1.66 o 
   2   7  35       85.04       81.01      1.99 o 
   3   7  35      158.71      171.21      2.86 o 
   4   7  35      108.28      109.35      2.81 o 
   0   8  35       14.98       14.10      1.71 o 
   1   8  35       69.09       75.24      2.28 o 
   2   8  35      168.32      178.52      2.90 o 
   3   8  35      514.31      502.97      7.29 o 
   4   8  35      195.99      197.97      6.97 o 
   0   9  35       14.59       11.79      4.51 o 
   1   9  35       36.91       42.61      1.84 o 
   2   9  35      285.60      297.81      4.36 o 
   3   9  35       46.33       49.56      2.07 o 
   0  10  35      548.93      596.98     15.46 o 
   1  10  35      470.16      486.60      7.39 o 
   2  10  35     1081.21     1134.29     13.85 o 
   0  11  35      109.36      120.10      4.95 o 
   1  11  35       25.79       28.10      3.30 o 
   0   0  36       36.28       38.44      2.81 o 
   1   0  36        1.11        1.86      1.35 o 
   2   0  36       16.89       21.07      1.58 o 
   3   0  36       21.11       19.13      1.61 o 
   4   0  36        5.90        5.93      1.44 o 
   5   0  36        0.92        0.87      1.45 o 
   0   1  36        1.96        0.97      1.33 o 
   1   1  36       56.95       59.17      1.65 o 
   2   1  36       43.50       46.58      1.28 o 
   3   1  36      297.45      287.46      3.30 o 
   4   1  36      287.21      277.59      3.29 o 
   5   1  36      137.55      142.91      2.29 o 
   0   2  36       36.43       49.88      2.23 o 
   1   2  36       55.52       62.17      1.87 o 
   2   2  36       30.80       34.66      1.23 o 
   3   2  36      314.85      319.13      3.52 o 
   4   2  36       26.18       25.43      1.22 o 
   5   2  36       24.56       23.86      1.42 o 
   0   3  36       52.71       67.71      2.50 o 
   1   3  36      447.82      459.15      5.05 o 
   2   3  36      404.65      412.62      4.44 o 
   3   3  36      181.84      177.43      2.40 o 
   4   3  36       29.17       28.14      1.34 o 
   5   3  36      230.82      230.17      4.04 o 
   0   4  36       99.50       99.65      2.94 o 
   1   4  36       78.19       89.52      1.78 o 
   2   4  36      222.50      229.36      2.92 o 
   3   4  36      162.90      157.42      2.35 o 
   4   4  36        7.73        6.79      1.19 o 
   5   4  36       53.28       60.27      3.12 o 
   0   5  36      123.51      124.10      3.25 o 
   1   5  36       40.59       40.81      1.47 o 
   2   5  36      203.20      201.47      2.58 o 
   3   5  36        4.98        5.51      1.16 o 
   4   5  36      258.25      265.14      3.78 o 
   0   6  36       42.04       44.37      2.92 o 
   1   6  36      309.94      310.33      4.02 o 
   2   6  36       44.92       50.87      1.56 o 
   3   6  36      303.91      308.57      3.88 o 
   4   6  36      237.17      237.16      3.55 o 
   0   7  36       20.25       23.50      1.86 o 
   1   7  36      150.34      159.50      2.50 o 
   2   7  36      142.71      149.39      2.67 o 
   3   7  36      207.35      210.68      3.29 o 
   4   7  36       18.64       13.83      3.00 o 
   0   8  36       15.75       16.54      1.76 o 
   1   8  36       97.74      102.37      2.57 o 
   2   8  36      379.28      392.56      4.95 o 
   3   8  36      314.26      309.88      4.93 o 
   0   9  36       13.24       16.51      2.81 o 
   1   9  36      448.47      465.36      6.49 o 
   2   9  36      463.53      477.42      6.82 o 
   0  10  36       50.06       54.74      6.88 o 
   1  10  36      833.47      866.31     11.96 o 
   2  10  36       93.55      114.74      4.11 o 
   1   0  37       19.24       24.36      1.76 o 
   2   0  37      130.02      120.05      3.23 o 
   3   0  37        1.49        1.61      1.34 o 
   4   0  37       20.98       16.29      1.63 o 
   5   0  37      114.05      111.99      3.54 o 
   0   1  37       42.55       38.87      2.05 o 
   1   1  37      100.98       99.43      2.05 o 
   2   1  37      176.87      184.02      2.65 o 
   3   1  37       68.88       73.59      1.65 o 
   4   1  37        8.72        8.39      1.02 o 
   5   1  37       28.44       29.03      1.81 o 
   0   2  37      381.63      391.71      6.72 o 
   1   2  37      278.63      300.65      3.93 o 
   2   2  37      381.90      364.79      4.24 o 
   3   2  37      112.19      110.26      1.90 o 
   4   2  37       22.58       22.36      1.20 o 
   0   3  37      647.21      675.22     10.42 o 
   1   3  37       36.23       40.95      1.38 o 
   2   3  37      283.59      287.69      3.57 o 
   3   3  37       24.28       25.40      1.15 o 
   4   3  37       68.28       72.01      1.87 o 
   0   4  37       46.83       47.56      2.62 o 
   1   4  37       68.99       72.71      1.67 o 
   2   4  37       55.43       55.38      1.56 o 
   3   4  37        0.77        2.33      0.97 o 
   4   4  37       38.80       38.27      1.60 o 
   0   5  37        2.80        0.46      1.44 o 
   1   5  37       11.52       14.04      1.13 o 
   2   5  37       48.07       52.90      1.67 o 
   3   5  37      175.12      184.03      2.95 o 
   4   5  37      120.47      126.67      2.54 o 
   0   6  37       77.10       79.23      2.80 o 
   1   6  37       67.12       70.46      1.87 o 
   2   6  37      149.28      144.37      2.78 o 
   3   6  37      165.81      171.22      2.70 o 
   4   6  37      193.52      205.20      5.30 o 
   0   7  37       44.46       51.02      2.35 o 
   1   7  37       76.42       81.63      2.06 o 
   2   7  37       84.89       90.50      2.48 o 
   3   7  37      146.96      147.31      2.72 o 
   0   8  37      122.52      120.94      3.43 o 
   1   8  37      269.72      281.19      4.53 o 
   2   8  37      456.73      460.96      6.48 o 
   3   8  37      110.38      111.06      3.99 o 
   0   9  37      410.56      407.87     10.26 o 
   1   9  37       51.65       59.36      2.24 o 
   2   9  37      127.69      129.74      3.67 o 
   0  10  37        3.15        1.62      2.54 o 
   0   0  38      187.04      180.43      4.64 o 
   1   0  38      416.81      429.10      7.24 o 
   2   0  38       67.88       83.27      2.80 o 
   3   0  38      134.99      142.10      3.29 o 
   4   0  38       25.62       30.27      1.92 o 
   0   1  38      210.58      210.48      7.72 o 
   1   1  38       75.31       82.33      1.99 o 
   2   1  38      206.79      213.53      3.15 o 
   3   1  38      196.90      193.87      2.72 o 
   4   1  38      134.06      133.23      2.26 o 
   0   2  38        0.05        2.56      1.45 o 
   1   2  38      831.45      814.61      8.70 o 
   2   2  38       40.59       47.28      1.58 o 
   3   2  38        4.34        6.47      1.04 o 
   4   2  38       48.02       55.85      1.61 o 
   0   3  38      535.06      537.43      8.67 o 
   1   3  38       14.37       15.23      1.43 o 
   2   3  38       12.38       15.90      1.23 o 
   3   3  38        7.53        7.52      0.98 o 
   4   3  38       47.28       52.01      1.65 o 
   0   4  38      155.90      157.72      3.73 o 
   1   4  38      111.47      111.53      2.15 o 
   2   4  38       46.41       50.00      1.56 o 
   3   4  38      164.41      165.89      2.64 o 
   4   4  38       53.67       57.86      2.14 o 
   0   5  38        0.07       -0.19      1.48 o 
   1   5  38       31.93       34.26      1.36 o 
   2   5  38       31.89       38.94      1.52 o 
   3   5  38      136.79      138.29      2.58 o 
   4   5  38      127.30      126.07      5.02 o 
   0   6  38        5.62        7.25      1.64 o 
   1   6  38       38.35       45.80      1.49 o 
   2   6  38       37.33       37.56      1.79 o 
   3   6  38      189.07      196.54      3.17 o 
   0   7  38        3.30        3.64      1.65 o 
   1   7  38       93.11       91.35      2.19 o 
   2   7  38      208.04      218.57      3.89 o 
   3   7  38      260.55      257.80      4.71 o 
   0   8  38       15.22       15.62      1.85 o 
   1   8  38      329.00      316.34      4.95 o 
   2   8  38      151.78      161.69      3.55 o 
   0   9  38      328.14      329.21      8.97 o 
   1   9  38      271.88      285.36      4.66 o 
   1   0  39      260.42      264.61      5.18 o 
   2   0  39      491.66      493.53      8.16 o 
   3   0  39      222.46      217.02      4.26 o 
   4   0  39       95.07       94.13      2.88 o 
   0   1  39      174.23      190.54      3.80 o 
   1   1  39      287.83      282.51      3.83 o 
   2   1  39       39.77       41.88      1.47 o 
   3   1  39       55.95       60.20      1.70 o 
   4   1  39       52.96       53.49      1.59 o 
   0   2  39       12.10       17.41      1.80 o 
   1   2  39      185.75      204.33      2.94 o 
   2   2  39        0.60        1.79      1.06 o 
   3   2  39       45.32       43.92      1.43 o 
   4   2  39       27.10       30.22      1.50 o 
   0   3  39      374.33      387.58      6.78 o 
   1   3  39       34.80       36.66      1.47 o 
   2   3  39       82.79       84.35      2.06 o 
   3   3  39       52.37       57.68      1.53 o 
   4   3  39      243.27      237.50      5.04 o 
   0   4  39       73.51       82.58      2.85 o 
   1   4  39       10.56       12.88      1.20 o 
   2   4  39      107.68      108.04      2.14 o 
   3   4  39       13.95       15.62      1.21 o 
   0   5  39       45.62       45.84      2.26 o 
   1   5  39       53.48       55.49      1.76 o 
   2   5  39       76.06       79.16      2.04 o 
   3   5  39       16.71       17.38      1.34 o 
   0   6  39      125.23      126.20      3.53 o 
   1   6  39      236.64      244.36      3.64 o 
   2   6  39       46.24       47.31      2.86 o 
   3   6  39      145.96      152.94      3.88 o 
   0   7  39        2.95        3.43      1.78 o 
   1   7  39      316.26      325.94      4.35 o 
   2   7  39      169.78      177.30      3.79 o 
   0   8  39      114.35      123.67      4.79 o 
   1   8  39      402.59      417.87      6.10 o 
   0   0  40      875.44      828.96     19.42 o 
   1   0  40      230.66      232.00      4.83 o 
   2   0  40      293.81      317.57      5.92 o 
   3   0  40       27.36       29.11      2.06 o 
   0   1  40      426.37      406.71      6.40 o 
   1   1  40      115.07      125.40      2.44 o 
   2   1  40       64.95       66.71      1.78 o 
   3   1  40       25.06       25.54      1.29 o 
   0   2  40        0.91        7.59      1.68 o 
   1   2  40      101.33      111.28      2.27 o 
   2   2  40      117.29      118.95      2.47 o 
   3   2  40       17.98       16.27      1.18 o 
   0   3  40        0.01        4.08      1.62 o 
   1   3  40       59.97       64.82      1.79 o 
   2   3  40       63.68       68.85      2.80 o 
   3   3  40      177.70      177.38      3.28 o 
   0   4  40      218.40      231.17      5.70 o 
   1   4  40       13.60       16.77      1.31 o 
   2   4  40       72.82       74.82      2.00 o 
   3   4  40       47.53       47.51      1.91 o 
   0   5  40        4.51        2.87      1.45 o 
   1   5  40       62.18       68.27      1.96 o 
   2   5  40       68.02       72.88      2.58 o 
   0   6  40      109.15      109.02      3.32 o 
   1   6  40       18.33       24.36      1.43 o 
   2   6  40      231.86      242.93      5.15 o 
   0   7  40      645.48      665.86     10.73 o 
   1   7  40       68.67       74.60      2.45 o 
   1   0  41       37.29       43.76      2.40 o 
   2   0  41        1.14        2.81      1.43 o 
   3   0  41       83.90       93.12      3.69 o 
   0   1  41       29.24       39.87      2.26 o 
   1   1  41       35.69       43.64      1.55 o 
   2   1  41       41.69       44.36      1.64 o 
   3   1  41       56.83       58.86      2.36 o 
   0   2  41      138.08      168.92      4.44 o 
   1   2  41       28.55       30.14      1.50 o 
   2   2  41       29.22       31.95      1.52 o 
   3   2  41       93.37       95.21      3.22 o 
   0   3  41       38.19       44.25      2.31 o 
   1   3  41      212.87      221.65      3.21 o 
   2   3  41      463.46      467.10      5.37 o 
   0   4  41       36.43       43.40      2.30 o 
   1   4  41       84.20       88.70      2.20 o 
   2   4  41       52.27       52.00      1.76 o 
   0   5  41        5.08        3.54      1.53 o 
   1   5  41       57.98       63.79      1.93 o 
   2   5  41       74.33       77.65      2.94 o 
   0   6  41        2.96       -0.60      1.60 o 
   1   6  41       53.97       58.30      2.15 o 
   0   0  42      385.69      396.84     10.12 o 
   1   0  42       45.32       53.18      2.75 o 
   2   0  42      156.52      164.63      3.68 o 
   0   1  42       51.41       61.83      2.87 o 
   1   1  42       12.91       15.94      1.27 o 
   2   1  42       56.98       64.20      2.01 o 
   0   2  42      984.67     1013.74     13.67 o 
   1   2  42       23.64       34.58      1.57 o 
   2   2  42      183.58      176.96      4.26 o 
   0   3  42      260.39      270.51      5.47 o 
   1   3  42       42.27       52.41      1.68 o 
   2   3  42      122.78      132.72      8.01 o 
   0   4  42      116.87      122.76      3.51 o 
   1   4  42       78.78       85.71      2.54 o 
   0   5  42        7.16       13.13      3.02 o 
   1   5  42       72.79       76.80      3.33 o 
   1   0  43       30.07       35.44      3.25 o 
   0   1  43      241.80      253.03      5.35 o 
   1   1  43       97.80      100.03      3.91 o 
   0   2  43       37.18       73.32      5.60 o 
   1   2  43      420.28      434.54     10.82 o 
   0   3  43        8.77       13.55      2.55 o 
   1   3  43       34.27       45.63      4.09 o 
                                                 
